# Supplementary material for: Cross-sectional analysis of adult fatty liver prevalence in Wenshan, China: an epidemiologic study using ultrasound and laboratory assessments
Source: Front Cardiovasc Med. 2026 Jan 30;13:1571261. doi: 10.3389/fcvm.2026.1571261 (PMC12901496; doi:10.3389/fcvm.2026.1571261)
Supplement: Supplementary file 1 [file Table1.xlsx]

## Sheet: Supplementary Table 1
serial number	ID	Gender	Age(y)	TP（g/L）	GLB（g/L）	ALB（g/L）	A/G Ratio	ALT（U/L）	AST（U/L）	GGT（U/L）	ALP（U/L）	TBA（µmol/L）	TBil（µmol/L）	DBil （µmol/L）	IBil（µmol/L）	BUN（mmol/L）	Cr（µmol/L）	TC（mmol/L）	TG（mmol/L）	HDL（mmol/L）	LDL（mmol/L）	FBG（mmol/L）	UA（µmol/L）	NAFLD Diagnosis	Lipid status	Liver function status	Dyslipidemia status&Liver injury status
4	zfg00004	1	34	81.4	30.7	50.7	1.7	30	25	35	75	1.8	10.6	3.7	6.9	4.23	80	3.89	3.52	0.86	2.08	5.24	545	1	1	2	2
11	zfg00011	1	59	77.8	33.1	44.7	1.4	25	19	19	90	4.3	11.6	4.6	7	4.83	95	4.73	3.01	0.77	2.98	5.5	413	1	1	2	2
17	zfg00017	1	37	76.7	26.5	50.2	1.9	22	32	48	71	2.6	9.5	4.1	5.4	4.25	95	4.51	2.05	0.94	3.06	4.77	536	1	1	2	2
18	zfg00018	1	55	78.6	31.9	46.7	1.5	26	22	28	67	1.6	13.3	4.7	8.6	5.03	80	5.49	3.21	1.36	3.2	5.78	431	1	1	2	2
19	zfg00019	2	54	79.2	35.1	44.1	1.3	16	16	15	74	0.9	11.4	3.9	7.5	3.73	62	6.82	1.79	1.29	4.86	4.9	306	1	1	2	2
20	zfg00020	1	50	74.6	24.2	50.4	2.1	48	26	24	72	2.1	12.1	5	7.1	3.76	90	5.32	2.32	1.25	3.24	5.49	376	1	1	2	2
26	zfg00026	1	72	75.6	30.4	45.2	1.5	17	23	19	67	2.8	6.2	2.6	3.6	4.49	97	5.72	2.6	1.18	3.66	5.45	391	1	1	2	2
28	zfg00028	1	35	83.1	35.8	47.3	1.3	51	30	112	75	1.2	9.6	4.1	5.5	5.2	95	6.19	3.02	1.22	4	5.18	701	1	1	1	1
34	zfg00034	2	68	82	38.7	43.3	1.1	24	25	140	163	5.5	8.4	2.9	5.5	4.98	58	6.64	2.42	1.28	4.38	4.92	231	2	1	1	1
35	zfg00035	1	41	82.1	35.2	46.9	1.3	59	22	62	88	2.2	20.5	6.5	14	2.74	82	6.1	3.59	0.91	4.11	5.26	338	1	1	1	1
38	zfg00038	2	76	77	30.7	46.3	1.5	16	19	22	107	3.7	12.9	5.8	7.1	4.58	64	3.43	1.14	1.4	1.68	6.72	301	1	2	2	2
41	zfg00041	1	69	74.6	28	46.6	1.7	12	17	19	76	1.7	10.5	3.8	6.7	7.42	101	5.42	1.02	1.27	3.74	5.87	426	1	2	2	2
49	zfg00049	2	67	84.3	33.9	50.4	1.5	21	22	26	225	3.8	5.1	2.3	2.8	4.66	70	4.94	0.8	1.48	3.08	7	348	1	2	2	2
50	zfg00050	1	49	75.8	24.9	50.9	2	57	35	349	114	2.4	8.7	3.7	5	5.49	113	4.09	3.22	0.93	1.91	6.46	435	2	1	1	1
55	zfg00055	1	28	77.7	29.6	48.1	1.6	92	43	44	84	3.3	12.1	4	8.1	5.21	117	6.43	2.12	1.05	4.67	4.35	330	1	1	1	1
61	zfg00061	1	44	73	28.8	44.2	1.5	41	34	54	78	2.5	13.3	4.9	8.4	3.62	79	3.91	4.34	0.86	1.86	7.02	370	1	1	2	2
64	zfg00064	1	30	78.3	25.3	53	2.1	89	42	90	90	2.6	8.6	3.8	4.8	4.63	91	4.85	4.13	0.81	2.35	5.32	436	2	1	1	1
67	zfg00067	1	37	80.3	31.1	49.2	1.6	25	22	20	89	3.4	12.1	3.9	8.2	5.14	87	5.44	1.57	1.05	3.88	4.95	341	1	2	2	2
74	zfg00074	1	52	81.5	31.3	50.2	1.6	33	20	168	71	0.8	26.8	9.1	17.7	6.29	100	4.73	4.64	0.98	2.51	5.03	529	2	1	1	1
79	zfg00079	2	57	75.5	26.1	49.4	1.9	24	22	44	86	1.2	6	2.9	3.1	5.22	74	7.77	1.75	1.67	5.47	5.13	244	1	1	2	2
86	zfg00086	1	49	78.7	33.1	45.6	1.4	7	17	28	86	3	11.1	3.8	7.3	4.93	90	5.44	1.5	1.05	3.67	5.3	314	1	2	2	2
89	zfg00089	1	37	76.3	29.8	46.5	1.6	5	19	45	73	2.1	13.1	6.2	6.9	4.3	92	9.17	24.77	0.58	1.04	4.8	459	1	1	2	2
90	zfg00090	2	71	78	32.7	45.3	1.4	10	16	64	77	1.4	5.6	3	2.6	5.27	77	6.98	1.76	1.74	4.58	4.47	239	2	1	1	1
94	zfg00094	1	52	76.8	27.3	49.5	1.8	32	21	48	91	1.8	9.4	4.1	5.3	6.42	94	4.62	1.67	0.86	3.06	4.81	367	1	1	2	2
95	zfg00095	1	43	79.5	30.5	49	1.6	13	22	458	91	5.6	8	3.4	4.6	6.19	89	6.36	11.21	0.81	2.41	5.43	456	1	1	1	1
111	zfg00111	1	60	77.3	28.4	48.9	1.7	40	50	126	78	1.7	11.2	3.2	8	6.11	97	5.04	2.12	1.42	2.99	5.75	366	2	2	1	2
120	zfg00120	1	42	81.8	29.7	52.1	1.8	41	32	53	80	1.1	16.9	5.2	11.7	6.32	106	5.91	3.18	0.99	3.73	5.58	482	1	1	2	2
121	zfg00121	2	47	82.7	34.3	48.4	1.4	42	26	18	88	2.2	22.6	7.6	15	5.07	71	4.07	1.99	1.03	2.52	5.54	352	1	1	1	1
122	zfg00122	1	57	71.6	25.3	46.3	1.8	46	26	77	89	2.6	7.8	3.9	3.9	6.46	101	4.29	1.59	1.51	2.31	5.46	497	2	2	1	2
129	zfg00129	1	44	81.8	32.8	49	1.5	41	24	87	90	22.7	1	0.8	0.2	2.45	77	6.36	2.04	1.36	4.31	5.19	335	2	1	1	1
137	zfg00137	1	50	80.5	30.7	49.8	1.6	16	14	101	57	2.6	17.6	5.1	12.5	8.27	88	5.85	4.84	0.84	3.23	7.49	480	2	1	1	1
139	zfg00139	1	54	79	30	49	1.6	19	20	79	48	1.7	11.2	3.9	7.3	5.48	84	6.55	2.42	1.66	3.97	4.36	365	1	1	1	1
140	zfg00140	2	44	75.5	27.6	47.9	1.7	51	27	22	56	2.6	7.9	3.3	4.6	6.21	69	5.03	1.29	1.26	3.18	5.24	382	1	2	1	2
145	zfg00145	1	58	73	29	44	1.5	14	17	40	31	1.6	6.9	3	3.9	5	104	5.84	1.66	1.04	4.05	5.42	521	1	2	2	2
148	zfg00148	2	71	79.4	30.3	49.1	1.6	18	23	27	72	2.2	8	3.3	4.7	4.37	70	4.3	2	1.27	2.61	5.02	341	1	2	2	2
150	zfg00150	2	47	74	32.8	41.2	1.3	8	14	9	52	2.6	7.3	3.4	3.9	5.38	57	3.79	0.52	1.33	2.31	5.19	212	2	2	2	2
151	zfg00151	1	32	78.8	28.7	50.1	1.7	29	23	36	70	5.2	15.2	6.9	8.3	3.97	90	3.77	1.54	1.1	2.26	4.88	496	1	2	1	2
153	zfg00153	1	47	71.1	23.6	47.5	2	24	21	32	82	6.2	4.8	2.2	2.6	4.56	70	5.43	1.42	1.15	3.69	6.24	338	1	2	2	2
154	zfg00154	1	48	74.7	29.1	45.6	1.6	29	30	22	59	1.8	4.9	2.5	2.4	7.17	86	5.02	0.45	1.7	3	5.92	345	2	2	2	2
156	zfg00156	1	43	77.7	31.8	45.9	1.4	39	25	82	87	2.2	8.4	3.2	5.2	2.86	84	5.76	2.11	0.98	4.05	5.26	403	1	1	1	1
158	zfg00158	2	69	79.3	30	49.3	1.6	14	19	14	73	4	9.4	3.9	5.5	7.53	84	6.15	0.99	2	3.72	6.71	227	2	2	2	2
160	zfg00160	1	50	82.6	31.5	51.1	1.6	34	33	109	36	2.2	10.2	3.4	6.8	6.45	94	6.7	1.94	1	5	5.45	369	2	1	1	1
162	zfg00162	1	64	74	29.5	44.5	1.5	30	33	388	132	10.3	3.6	2.3	1.3	6.4	115	7.99	3.22	1.64	5.22	8.27	359	1	1	1	1
168	zfg00168	1	59	74.6	27.8	46.8	1.7	31	25	46	80	6	9.9	3.9	6	3.52	87	4.82	1.68	1.14	3.23	6.37	408	1	2	2	2
175	zfg00175	2	74	81.5	31	50.5	1.6	64	49	128	126	14.3	13	5.7	7.3	3.7	51	6.08	1.91	1.46	3.94	6.59	212	1	2	1	2
177	zfg00177	1	77	95.1	45.1	50	1.1	39	38	36	83	8.6	17	7.6	9.4	7.23	117	2.57	0.78	1.73	0.64	5.13	559	1	2	1	2
179	zfg00179	2	68	74.5	30.5	44	1.4	41	33	53	63	10.1	6.9	3.5	3.4	4.21	69	4.09	2.13	1.15	2.39	7.84	425	2	2	2	2
186	zfg00186	1	56	73.2	27.5	45.7	1.7	24	22	17	48	1.2	9	3.4	5.6	4.55	72	4.74	1.06	0.88	3.43	5.57	293	2	1	2	2
195	zfg00195	1	46	77.4	31.4	46	1.5	41	29	99	100	2.9	10.9	4.2	6.7	6.63	102	5.88	6.51	0.89	3.02	4.96	474	2	1	1	1
199	zfg00199	2	25	83.2	36.2	47	1.3	61	35	49	94	2.7	12.9	4.8	8.1	3.46	51	4.54	1.87	1.04	3.12	4.81	351	1	2	1	2
201	zfg00201	2	52	78.9	30.3	48.6	1.6	27	33	71	91	1.9	4.9	2.6	2.3	5.42	59	6.02	0.86	1.93	3.9	5.06	314	2	2	1	2
204	zfg00204	1	38	75.9	30.1	45.8	1.5	28	24	30	62	4	10.1	5.1	5	3.77	94	3.34	1.9	0.96	1.99	5.56	381	1	1	2	2
208	zfg00208	1	49	80.8	31.5	49.3	1.6	25	23	126	102	2.3	6.9	2.6	4.3	7.67	98	7.19	6.75	1.15	3.42	5.05	458	2	1	1	1
210	zfg00210	1	32	82.5	36.5	46	1.3	58	25	62	87	1.2	12.9	5	7.9	3.82	96	4.11	0.91	0.97	2.87	5.47	436	1	1	1	1
213	zfg00213	1	47	77.5	28.1	49.4	1.8	21	22	104	77	2.1	5	2.1	2.9	3.82	66	6.74	8.28	0.75	2.62	6.17	457	2	1	1	1
218	zfg00218	2	73	76.7	35.1	41.6	1.2	13	17	27	66	2.1	8.7	3.3	5.4	4.4	80	4.89	4.92	0.75	2.34	9.43	472	1	1	2	2
219	zfg00219	1	40	78.4	27.3	51.1	1.9	51	23	58	80	1.6	10.3	3.9	6.4	6.9	77	6.79	1.92	1.09	4.95	5.14	341	1	1	1	1
221	zfg00221	1	51	75.8	26.9	48.9	1.8	22	14	87	121	1.5	13	4.6	8.4	7.28	78	6.74	6.83	0.92	2.89	19.34	336	2	1	1	1
224	zfg00224	1	68	77.4	29.1	48.3	1.7	13	25	92	82	4.8	17.8	7.2	10.6	7.02	76	7.23	3.18	2.28	4.14	5.79	352	2	1	1	1
231	zfg00231	1	58	79.7	31.3	48.4	1.5	27	21	77	81	1.2	13.1	4.7	8.4	7.75	132	6.68	3.85	1.28	4.2	9.96	455	2	1	1	1
239	zfg00239	2	55	82.3	35.3	47	1.3	29	27	20	76	1.1	7.8	3	4.8	6.7	62	6.74	1.46	1.65	4.66	7.34	319	1	1	2	2
240	zfg00240	1	34	86	32.1	53.9	1.7	135	76	76	73	3.5	12.3	4.3	8	3.41	79	5.13	4.14	1.1	2.88	5.31	587	2	1	1	1
241	zfg00241	1	63	81.7	32.2	49.5	1.5	74	38	106	66	1.7	9.1	2.8	6.3	5.31	83	7.78	2.46	1.17	5.66	6.07	504	2	1	1	1
242	zfg00242	1	49	82.1	31.6	50.5	1.6	22	19	38	52	1.5	15.7	4.6	11.1	5.19	89	6.41	2.78	1.03	4.41	5.34	312	1	1	2	2
243	zfg00243	1	40	86.6	35	51.6	1.5	33	20	88	88	4.2	11.7	4.2	7.5	5.7	82	6.92	16.08	0.71	1.99	22.19	562	2	1	1	1
245	zfg00245	2	73	79.2	34.5	44.7	1.3	20	21	15	62	3.1	5.6	2.6	3	5.25	61	4.84	1.63	1.19	3.05	5.2	459	1	2	2	2
246	zfg00246	1	55	77.8	29.4	48.4	1.6	36	22	47	103	2.2	10.1	3	7.1	5.82	93	6.04	2.69	1.12	3.49	5.69	388	1	1	2	2
247	zfg00247	1	35	77.4	28.9	48.5	1.7	33	21	114	48	3.1	12.6	4.5	8.1	4	70	5.16	3.71	1.11	3.32	5.63	438	2	1	1	1
251	zfg00251	1	44	75.7	30.3	45.4	1.5	28	27	102	103	3.6	19.4	6.6	12.8	4.34	88	6.71	2.55	1.2	4.72	6.07	370	2	1	1	1
252	zfg00252	2	34	81.4	36.1	45.3	1.3	15	16	15	77	1.4	6.4	2.8	3.6	3.37	56	5.09	3.1	0.99	3.24	5.76	307	1	1	2	2
257	zfg00257	1	25	77.4	27.6	49.8	1.8	108	49	56	75	2.9	5.5	2.4	3.1	6.55	81	4.82	5.9	0.82	2.61	5.4	437	1	1	1	1
261	zfg00261	1	42	74.7	29.5	45.2	1.5	32	28	111	52	2.8	12.6	4.8	7.8	6.52	99	3.64	2.69	0.88	1.62	6.71	455	2	1	1	1
263	zfg00263	2	53	72.3	26	46.3	1.8	12	9	57	80	1.5	14.4	4.6	9.8	5.31	47	7.35	2.22	1.22	5.46	13.79	301	2	1	2	2
271	zfg00271	1	33	80.5	32	48.5	1.5	89	43	121	77	3.5	9.1	4.1	5	4.8	70	5.28	1.34	1.76	3.11	5.39	409	1	2	1	2
273	zfg00273	2	47	74.4	29.4	45	1.5	43	25	263	124	2.6	19.7	6.8	12.9	5.11	62	8.23	2.75	1.57	5.79	6.62	345	1	1	1	1
280	zfg00280	1	54	83	29.5	53.5	1.8	6	14	19	87	2.2	10.2	3.9	6.3	5.59	83	6.55	1.86	1.5	4.42	5.11	401	1	1	2	2
289	zfg00289	1	63	83.5	34.7	48.8	1.4	28	27	58	64	2.1	6.3	2.3	4	5.7	92	5.92	4.04	1.02	3.52	5.05	404	1	1	2	2
290	zfg00290	1	69	77.4	30.3	47.1	1.6	21	23	43	74	3	10.3	4.2	6.1	4.34	74	4.42	1.15	1.46	2.46	6.56	318	1	2	2	2
294	zfg00294	1	53	88.5	36	52.5	1.5	53	29	57	101	2.3	12.8	4.8	8	3.25	69	5.4	1.62	1.75	3.08	11.41	273	1	2	1	2
316	zfg00316	2	45	76	28.7	47.3	1.6	46	27	106	95	2.7	6.9	3.6	3.3	4.96	69	6.24	2.73	1.28	4.09	5.2	345	2	1	1	1
319	zfg00319	2	25	86.5	36.1	50.4	1.4	9	15	12	52	1.4	11.3	6.4	4.9	3.66	51	5.1	0.76	2.97	2.04	5.62	293	2	2	2	2
324	zfg00324	2	49	67.7	24.5	43.2	1.8	13	17	10	106	2.1	6	2.6	3.4	3.14	41	3.69	2.63	0.94	1.83	5.47	214	1	1	2	2
326	zfg00326	2	25	76.5	29.9	46.6	1.6	69	39	27	88	2.2	15.9	6.4	9.5	2.43	55	3.22	1.8	1.51	1.18	4.59	296	1	2	1	2
327	zfg00327	1	47	78.2	28.4	49.8	1.8	37	27	78	89	3.8	16.1	5	11.1	3.59	86	6.36	3.81	1.23	4.01	5.1	501	2	1	1	1
328	zfg00328	1	27	85.8	32.8	53	1.6	53	27	92	45	3.9	19.9	6.6	13.3	6.45	80	4.71	1.31	1.58	2.85	5.23	466	2	2	1	2
331	zfg00331	2	49	75.5	27.9	47.6	1.7	42	33	52	67	1.9	5.5	2.6	2.9	4.73	54	5.7	2.08	1.48	3.57	5.73	316	2	2	2	2
332	zfg00332	1	68	78.9	32.2	46.7	1.5	20	17	46	72	9.4	9.6	3.5	6.1	4.99	87	5.89	8.9	0.94	2.22	15.5	423	1	1	2	2
333	zfg00333	2	57	74.3	26.4	47.9	1.8	16	20	25	84	3.9	7.8	3.6	4.2	6.17	73	5.85	1	1.31	4.08	5.31	355	1	2	2	2
336	zfg00336	1	44	84.6	31.3	53.3	1.7	23	15	37	83	1.7	14	4.4	9.6	5.4	80	8.08	2.28	1.41	5.97	10.78	408	1	1	2	2
346	zfg00346	1	43	77.1	31.7	45.4	1.4	19	19	64	44	1.5	16.5	5.2	11.3	4.96	81	5.21	2.2	1.44	3.23	5.62	390	2	2	1	2
347	zfg00347	1	46	79.3	33.8	45.5	1.3	20	24	29	54	1.9	8.1	3	5.1	5.28	75	5.29	1.42	1.43	3.28	5.73	385	1	2	2	2
359	zfg00359	1	28	70.8	25.6	45.2	1.8	32	20	40	83	2.6	5.7	2.5	3.2	9.66	78	4.29	1.62	1.29	2.43	5.37	375	1	2	2	2
362	zfg00362	1	53	81.3	33	48.3	1.5	25	18	31	78	2.3	5.6	2.1	3.5	5.45	97	6.14	2.94	1.08	3.86	4.98	440	1	1	2	2
365	zfg00365	2	40	80.8	30.6	50.2	1.6	9	16	11	47	2.4	10.8	4.1	6.7	3.1	59	5.05	0.85	1.62	3.12	4.56	200	2	2	2	2
366	zfg00366	1	58	74.9	30.9	44	1.4	21	16	26	76	4.7	11.1	4.3	6.8	5.96	94	4.94	1.57	1.21	3.13	4.66	463	2	2	2	2
368	zfg00368	2	52	71.3	27	44.3	1.6	23	19	32	101	2	7.1	2.5	4.6	5.42	65	6.32	2.1	1.9	3.65	4.81	222	2	1	2	2
369	zfg00369	1	40	76.6	30.5	46.1	1.5	31	26	59	85	5.1	5.6	1.7	3.9	3.72	101	4.31	1.72	1.05	2.37	5.08	426	2	2	2	2
370	zfg00370	1	51	73.8	27.7	46.1	1.7	29	19	27	57	3.7	8.5	3.5	5	7.74	94	4.33	2.04	0.87	2.83	5.97	498	1	1	2	2
371	zfg00371	1	33	77.8	29.3	48.5	1.7	29	18	36	95	1.1	10.5	3.7	6.8	6.86	88	5.04	3.1	1.15	3.02	5.13	471	2	1	2	2
372	zfg00372	2	25	75.2	32.6	42.6	1.3	14	13	20	65	1.7	12.5	5	7.5	5.08	60	4.21	1.33	1.41	2.35	4.9	361	2	2	2	2
373	zfg00373	2	39	74.6	29.4	45.2	1.5	7	13	11	39	8.1	10.8	4.9	5.9	3.54	53	2.99	0.88	1.26	1.58	5.09	197	2	2	2	2
375	zfg00375	1	22	85	33	52	1.6	13	18	19	69	3.4	7.6	3.5	4.1	5.12	80	4.14	0.88	1.59	2.39	4.86	423	2	2	2	2
376	zfg00376	1	59	78.5	31.3	47.2	1.5	50	34	39	64	1.9	10.3	4.1	6.2	8.12	65	6.34	1.15	1.94	3.93	4.89	287	2	1	1	1
377	zfg00377	1	58	68.6	22.9	45.7	2	21	23	37	162	2.9	10.1	3.6	6.5	5.8	76	6.37	1.14	1.41	4.52	5.39	281	2	1	2	2
382	zfg00382	1	56	71.7	26.2	45.5	1.7	22	22	22	77	2.6	9.3	3.5	5.8	5.39	75	5.31	2.23	1.2	3.24	4.74	327	2	2	2	2
383	zfg00383	2	52	74.8	29.6	45.2	1.5	8	11	13	60	1.4	10	3.3	6.7	5.79	60	5.45	2.58	1.18	3.1	4.89	302	2	1	2	2
390	zfg00390	1	56	74	27.7	46.3	1.7	26	24	67	75	3	11.8	5.9	5.9	6.43	132	7.64	7.65	0.97	3.25	5.28	418	1	1	1	1
391	zfg00391	2	55	78.9	29.7	49.2	1.7	12	18	16	70	2.7	10.1	4.1	6	5.73	77	5.18	0.75	1.8	3.15	4.88	297	2	2	2	2
392	zfg00392	1	38	79.6	30.8	48.8	1.6	54	32	73	55	1.1	11.8	4.2	7.6	5.24	73	6.21	3.83	1.07	3.76	5.11	388	1	1	1	1
393	zfg00393	1	34	80.6	31.5	49.1	1.6	42	25	34	85	6.8	8.7	2.5	6.2	4.27	79	8.86	13.4	0.72	1.6	4.84	339	1	1	2	2
394	zfg00394	1	49	79	28.8	50.2	1.7	15	20	37	54	1.5	8.5	3.7	4.8	8.35	97	5.15	2.01	1.58	3.09	5.21	447	2	2	2	2
395	zfg00395	2	48	77.8	28.8	49	1.7	22	24	10	65	1.8	12.7	4.8	7.9	4.06	68	5.3	0.74	2.09	2.96	4.7	257	2	2	2	2
396	zfg00396	2	26	83.9	33.7	50.2	1.5	17	20	35	59	2.7	8.1	3.2	4.9	4.87	53	5.51	0.8	1.88	3.3	5	264	2	2	2	2
397	zfg00397	1	47	74.5	28.9	45.6	1.6	27	31	116	89	3.8	6.6	2.6	4	5.15	89	6.26	1.8	1.44	4.21	5.33	253	1	1	1	1
399	zfg00399	1	23	80.4	29.1	51.3	1.8	57	34	119	103	15.7	4.7	2.1	2.6	5.21	58	5.34	3.27	0.87	3.38	5.16	319	2	1	1	1
401	zfg00401	2	43	82.1	32	50.1	1.6	12	15	14	87	1.3	7.4	2.4	5	4.22	58	4.93	2.17	1.54	2.73	5.94	260	2	2	2	2
404	zfg00404	2	62	80.9	30.1	50.8	1.7	14	19	29	49	1.2	8.2	3.4	4.8	6.49	74	6.32	3.43	1.22	3.84	5.57	288	1	1	2	2
405	zfg00405	1	62	76.7	28.4	48.3	1.7	38	23	38	104	4.6	7.5	2.8	4.7	6.72	83	5.98	2.52	1.18	4.21	7.51	313	1	1	2	2
407	zfg00407	2	85	77.8	34.5	43.3	1.3	20	25	19	74	2.4	14.9	6.2	8.7	3.7	53	3.74	1.33	1.29	1.99	4.23	262	2	2	2	2
408	zfg00408	1	62	71.8	27.4	44.4	1.6	25	21	61	69	2.6	9.9	3.7	6.2	5.5	71	5.14	2.77	1.05	3.32	5.61	297	1	1	1	1
415	zfg00415	1	18	73.4	27.8	45.6	1.6	115	48	53	84	2.8	13.4	4.8	8.6	6.27	87	4.5	1.98	0.84	3.12	5.68	560	1	1	1	1
416	zfg00416	2	46	77.4	31.6	45.8	1.4	17	23	17	111	3.4	7.8	3.4	4.4	7.47	60	5.11	0.58	2.15	2.72	4.58	278	2	2	2	2
420	zfg00420	2	41	78.8	34.3	44.5	1.3	13	23	13	73	1.2	11.6	3.8	7.8	5.27	88	6.06	1.02	1.63	4.12	5.27	397	2	2	2	2
421	zfg00421	1	55	82.7	34.6	48.1	1.4	32	26	60	93	1.9	9.1	3.2	5.9	6.6	89	6.04	3.48	1.26	3.34	6.25	390	2	1	1	1
423	zfg00423	2	44	78	34.8	43.2	1.2	12	16	15	50	4.7	4	1.9	2.1	5.67	56	3.68	5.19	0.68	0.81	4.44	176	2	1	2	2
424	zfg00424	1	46	75	32.4	42.6	1.3	68	45	172	97	8	8.9	3.3	5.6	4.63	82	7.81	10.71	0.86	1.71	6.33	378	1	1	1	1
425	zfg00425	1	58	78.5	31.9	46.6	1.5	25	22	30	81	1	6.4	2.1	4.3	5.18	86	5.39	2.97	1.12	3.44	5.37	369	1	1	2	2
426	zfg00426	2	58	82.5	35.3	47.2	1.3	22	25	26	87	3.2	9.8	3.7	6.1	5.05	71	7.53	4.58	1.57	4.83	4.76	373	2	1	2	2
427	zfg00427	1	35	82.1	31.3	50.8	1.6	21	18	76	64	1.6	8.2	3	5.2	3.72	87	5.74	4.55	1.07	3.28	5.15	436	1	1	1	1
429	zfg00429	1	35	70.9	25.8	45.1	1.7	63	34	232	65	1.3	6.4	3.4	3	4.25	53	5.66	3.69	1.36	3.42	7.16	372	2	1	1	1
430	zfg00430	1	52	68.2	27.6	40.6	1.5	21	23	69	96	3	9.1	3.4	5.7	3.47	55	5.95	3.65	1.24	3.3	5.47	272	2	1	1	1
431	zfg00431	1	57	75.4	28.5	46.9	1.6	32	18	115	66	1.2	4.5	1.7	2.8	5.93	102	5.6	3.78	0.94	3.63	5.92	565	1	1	1	1
432	zfg00432	2	26	77	29.1	47.9	1.6	14	12	7	21	0.9	7.8	3.4	4.4	7.07	59	3.6	0.76	1.36	1.94	5.13	210	2	2	2	2
433	zfg00433	1	60	72.9	29.7	43.2	1.5	17	19	50	47	1.6	5.4	2.7	2.7	7.16	85	4.69	0.66	1.68	2.72	5.43	426	2	2	2	2
434	zfg00434	2	21	75.2	27.6	47.6	1.7	8	13	11	84	0.9	13.7	5.4	8.3	7.31	74	3.81	0.74	1.66	1.97	4.62	336	2	2	2	2
436	zfg00436	1	73	77.7	31.2	46.5	1.5	15	21	24	69	5	18.2	5	13.2	8.2	98	4.66	7.15	0.77	1.46	5.88	461	1	1	1	1
437	zfg00437	2	78	76.9	31.3	45.6	1.5	15	17	15	96	2.9	12.8	4	8.8	3.84	52	5.05	2.68	0.92	3.07	8.51	303	1	1	2	2
438	zfg00438	2	46	74.1	30.8	43.3	1.4	52	43	62	67	2.2	8.8	3.6	5.2	4.85	53	5.05	1.18	1.43	3.3	5.09	245	2	2	1	2
439	zfg00439	1	45	77	28.6	48.4	1.7	63	36	317	95	2.6	10.4	3.8	6.6	6.72	96	6.75	4.15	1.37	4.15	5.12	513	1	1	1	1
440	zfg00440	2	46	72.3	26.6	45.7	1.7	9	12	8	57	0.8	13.1	4.4	8.7	4.75	62	5.23	0.58	1.85	3.24	4.55	202	2	2	2	2
441	zfg00441	2	50	78	29.1	48.9	1.7	14	17	13	65	2	29	9	20	9.35	71	4.39	0.7	1.56	2.67	5.1	242	2	2	1	2
442	zfg00442	2	53	73.4	29.2	44.2	1.5	39	19	47	86	1.5	13.1	3.7	9.4	7.1	57	6.29	3.95	1.2	3.97	6.61	400	1	1	2	2
446	zfg00446	2	39	72.3	28.3	44	1.6	17	18	12	61	2	11.8	4	7.8	4.01	57	5.53	1.43	1.4	3.63	4.67	271	2	2	2	2
449	zfg00449	1	47	80.4	33	47.4	1.4	35	24	58	91	3.1	7.7	2.7	5	5.18	84	6.58	3.37	1.34	4.35	5.76	407	1	1	2	2
451	zfg00451	1	23	75.2	25.8	49.4	1.9	9	19	24	62	3.8	9.2	4	5.2	5.13	96	5.03	1.2	1.8	2.91	4.49	505	2	2	2	2
453	zfg00453	1	33	78.9	32.3	46.6	1.4	68	37	66	59	3	9.9	3.3	6.6	3.74	87	5.86	3.11	1.26	3.89	5.24	315	1	1	1	1
455	zfg00455	1	43	83.4	32.7	50.7	1.6	25	19	76	93	1	8.9	3.7	5.2	5.08	85	6.09	2.62	1.49	3.98	5.88	311	1	1	1	1
457	zfg00457	1	62	73.7	28	45.7	1.6	14	15	19	71	2.1	4	2	2	5.66	85	4.72	3.75	1.06	2.74	5.94	264	1	1	2	2
469	zfg00469	1	64	74.9	29.2	45.7	1.6	20	19	134	54	2.4	13.2	3.9	9.3	5.05	79	6.55	3.58	1.23	4.2	7.02	492	1	1	1	1
474	zfg00474	2	52	74.2	29.5	44.7	1.5	22	33	60	66	4.6	8.5	2.5	6	5.73	57	7.33	3.24	1.51	3.73	5.76	227	2	1	1	1
475	zfg00475	1	54	71.8	28.7	43.1	1.5	24	20	29	82	3.2	6.1	2.2	3.9	5.51	111	4.86	7.03	0.62	1.92	5.94	326	1	1	2	2
477	zfg00477	2	54	72.8	29.1	43.7	1.5	17	18	63	89	1.5	6.9	2.6	4.3	3.67	65	6.04	3.41	1.21	3.6	6.3	349	2	1	1	1
479	zfg00479	1	55	79	44.9	34.1	0.8	90	128	557	115	14.8	11.5	6.1	5.4	7.64	82	6.8	7.28	0.48	1.25	5.2	385	1	1	1	1
485	zfg00485	1	48	72.6	29.6	43	1.5	26	25	80	63	1.2	9.6	4.1	5.5	4.88	83	5.4	1.69	1.13	3.5	5.88	369	2	2	1	2
486	zfg00486	2	44	73.1	30.4	42.7	1.4	18	21	9	78	4.4	2.6	1.5	1.1	4.28	58	4.36	2.56	1.28	2.56	5.18	249	2	1	2	2
487	zfg00487	1	53	73.1	28.5	44.6	1.6	27	22	13	54	3	12.3	5	7.3	6.43	88	5.42	0.66	2.17	2.99	5.57	285	2	2	2	2
491	zfg00491	1	42	76.2	30.4	45.8	1.5	32	26	43	76	5.7	9.8	3.3	6.5	5.06	103	5.41	2.13	1.15	3.62	4.9	409	2	2	2	2
492	zfg00492	2	58	89.3	40.7	48.6	1.2	26	26	33	111	4.1	7.8	3.1	4.7	6.23	64	6	2.12	1.28	3.91	5.45	279	1	2	2	2
493	zfg00493	2	55	77	30.4	46.6	1.5	11	20	13	65	2.6	10.5	3.9	6.6	6.05	67	5.83	1.41	1.39	3.83	5.39	321	2	2	2	2
494	zfg00494	1	68	79.2	32.5	46.7	1.4	13	22	38	77	4.2	7.9	3	4.9	5.73	83	5.99	1.49	1.34	3.98	5.33	338	2	2	2	2
495	zfg00495	1	45	82.7	34.9	47.8	1.4	29	21	66	105	6.8	9.6	2.8	6.8	5.05	86	8.01	4.55	1.21	5.36	4.9	472	2	1	1	1
496	zfg00496	1	56	74.6	27.4	47.2	1.7	24	22	44	77	2.3	15.1	5.1	10	7.91	93	6.25	2.71	1.64	3.71	5.02	405	2	1	2	2
497	zfg00497	1	34	72.3	28.9	43.4	1.5	52	29	187	79	36.6	12.7	4.7	8	6.55	77	4.9	1.56	1.43	3.03	5.1	331	2	2	1	2
498	zfg00498	1	22	83.1	34.3	48.8	1.4	26	21	32	55	9.4	10.1	4.1	6	3.37	83	4.29	1.19	1.12	2.67	4.4	460	2	2	2	2
499	zfg00499	1	40	79.1	31.2	47.9	1.5	20	27	21	64	1.2	16.2	5.3	10.9	2.18	82	5.32	1.24	1.66	3.2	4.92	493	2	2	2	2
500	zfg00500	1	54	76.1	29.2	46.9	1.6	33	24	25	62	1.3	14.5	5.9	8.6	4.73	66	4.72	0.89	1.47	2.94	5.4	307	2	2	2	2
501	zfg00501	2	49	80	32.8	47.2	1.4	23	24	138	61	3.5	7.8	2.7	5.1	4.88	65	5.64	1.32	1.68	3.43	5.46	375	1	2	1	2
502	zfg00502	2	72	78.9	35.2	43.7	1.2	9	17	17	80	5.1	6.5	3.1	3.4	4.91	76	4.76	1.2	1.5	2.81	4.84	456	2	2	2	2
503	zfg00503	1	47	74	32.9	41.1	1.2	40	22	53	77	9.3	3.8	1.4	2.4	20.14	304	4.64	1.99	1.06	2.85	4.16	431	2	2	2	2
505	zfg00505	2	56	81.6	35.3	46.3	1.3	22	19	70	98	1.1	11.3	3.5	7.8	7.85	55	7.75	1.04	1.82	5.64	13.82	245	2	1	1	1
506	zfg00506	2	82	85	41.7	43.3	1	15	16	40	76	3.9	6.5	3.1	3.4	9.6	109	4.12	1.02	1.45	2.35	7.22	665	1	2	2	2
508	zfg00508	1	40	86.6	36	50.6	1.4	69	37	25	72	1	10.8	3.2	7.6	5.63	86	8.92	2.15	1.39	6.86	5.05	343	1	1	1	1
510	zfg00510	1	50	75.1	29.6	45.5	1.5	34	25	36	75	1.3	27.8	7.9	19.9	3.32	79	6.85	1.45	1.8	4.57	5.35	328	2	1	1	1
512	zfg00512	2	48	77.5	34.2	43.3	1.3	49	31	117	88	1.7	10.6	3.3	7.3	3.98	72	7.87	2.99	1.49	5.35	5.29	292	2	1	1	1
514	zfg00514	1	52	78.5	33.5	45	1.3	19	13	57	103	1.9	8.2	3.4	4.8	4.99	106	5.01	2.77	0.94	3.11	5.07	476	1	1	2	2
516	zfg00516	1	53	78.8	35.5	43.3	1.2	24	21	36	47	5.9	7.2	3.2	4	6.16	121	4.28	3.13	0.93	2.22	5.05	592	1	1	2	2
517	zfg00517	2	61	83.2	37.2	46	1.2	27	20	37	82	3.4	6.3	2.1	4.2	3.86	45	5.05	7.75	0.82	2.12	13.27	374	1	1	2	2
518	zfg00518	2	58	86.3	41.3	45	1.1	12	18	24	106	1.8	10.7	3.3	7.4	2.68	68	5.97	4.12	1.15	3.21	5.22	219	2	1	2	2
520	zfg00520	2	36	84.6	35.4	49.2	1.4	14	18	13	51	2.9	10.4	4.4	6	3.86	49	3.63	1.78	1.3	1.86	4.73	252	2	2	2	2
524	zfg00524	1	22	77.2	27.6	49.6	1.8	42	19	33	80	0.7	12.9	4.6	8.3	4.21	73	3.95	1.3	1.17	2.43	5	306	2	2	2	2
525	zfg00525	1	54	67.8	25.4	42.4	1.7	13	18	20	42	3.4	5.6	2.4	3.2	5.38	88	5.69	1.5	1.55	3.51	5.03	478	2	2	2	2
526	zfg00526	2	51	72.8	28.1	44.7	1.6	33	21	23	72	3.7	10.8	3.6	7.2	4.88	61	5.42	2.43	0.96	3.72	5.78	348	1	1	2	2
527	zfg00527	1	42	88.5	39.9	48.6	1.2	14	17	108	53	1.3	9.9	3.5	6.4	4.1	82	6.09	3.42	1.13	3.81	5.04	406	2	1	1	1
528	zfg00528	2	39	78	33.9	44.1	1.3	21	18	115	66	1.8	8.9	3.2	5.7	3.86	65	4.34	2.6	0.85	2.72	5.11	350	2	1	1	1
529	zfg00529	1	49	71.9	26.4	45.5	1.7	20	18	29	69	10.3	7.7	2.9	4.8	6.88	85	5.29	1.21	2.04	2.89	5.31	381	2	2	2	2
530	zfg00530	2	50	76	32.5	43.5	1.3	9	17	8	66	4.9	6.4	2	4.4	6.47	65	5.01	0.83	2.03	2.75	4.94	280	2	2	2	2
531	zfg00531	2	60	92.1	41.7	50.4	1.2	26	22	65	104	5.1	4.6	1.5	3.1	3.42	66	6.58	4.45	1.08	3.53	5.59	298	1	1	1	1
532	zfg00532	1	57	76.2	28.3	47.9	1.7	20	20	20	51	1.2	16.4	5.1	11.3	4.55	99	5.33	1.6	1.13	3.55	4.82	294	1	2	2	2
533	zfg00533	1	54	80.6	33	47.6	1.4	23	32	60	70	3.7	10.6	3.9	6.7	4.92	95	6.26	1.03	2.3	3.8	4.49	203	1	1	1	1
534	zfg00534	1	59	81.4	37.6	43.8	1.2	13	23	14	68	1.5	11.7	5.4	6.3	2.86	86	3.54	0.79	1.08	2.17	5.49	297	2	2	2	2
535	zfg00535	1	39	84.1	35.1	49	1.4	33	28	25	63	3.8	7.5	2.4	5.1	4.45	77	6.12	2.03	1.77	3.77	5.03	322	2	2	2	2
536	zfg00536	2	28	79.1	29.8	49.3	1.7	11	15	22	64	3	6.5	2.7	3.8	4.37	43	5.32	1.55	1.44	3.47	5.17	315	1	2	2	2
537	zfg00537	2	24	77.6	29.3	48.3	1.6	21	22	19	64	0.6	17.4	6.2	11.2	2.75	64	4.82	1.31	2.08	2.49	4.92	292	2	2	1	2
538	zfg00538	2	56	79.3	32.4	46.9	1.4	50	42	52	87	6.8	6.4	2.1	4.3	6.75	50	6.12	1.67	1.58	4.04	4.66	238	2	2	1	2
539	zfg00539	1	31	83.6	31.7	51.9	1.6	29	24	73	66	2	25.3	8.8	16.5	5.54	91	4.74	3.6	1.58	2.39	4.95	383	2	1	1	1
541	zfg00541	2	34	81.1	33.8	47.3	1.4	12	17	21	58	1.3	8.3	3.5	4.8	5.16	51	4.82	0.81	2.03	2.57	4.38	253	2	2	2	2
542	zfg00542	2	66	73.6	30.2	43.4	1.4	16	16	17	99	5	5.4	2.2	3.2	5.55	68	5.46	1.54	1.38	3.49	6.15	508	1	2	2	2
543	zfg00543	2	26	78.6	31.3	47.3	1.5	9	14	11	41	5.7	4.6	2.1	2.5	3.05	50	4.34	0.87	1.63	2.57	4.67	249	2	2	2	2
544	zfg00544	2	56	78	33	45	1.4	9	15	17	64	1.5	8.2	3.5	4.7	4.97	57	5.32	1.24	1.54	3.48	5.49	270	2	2	2	2
545	zfg00545	2	68	79.9	39.5	40.4	1	6	2	76	144	2.7	6.6	6	0.6	5.6	59	6.17	15.66	0.71	1.84	5.06	326	1	1	1	1
546	zfg00546	2	52	74.6	29.6	45	1.5	15	20	13	91	1.1	6.4	2.1	4.3	4.02	59	4.75	2.09	1.27	2.86	5.34	200	2	2	2	2
547	zfg00547	1	43	81.4	32.6	48.8	1.5	48	26	137	73	1.7	5.5	2.3	3.2	5.17	73	5.98	5.22	1.02	3.16	7.33	364	2	1	1	1
548	zfg00548	1	49	81.7	31.5	50.2	1.6	39	22	50	59	1.3	7.8	2.8	5	5.79	93	6	3.87	1.09	3.64	6.96	578	1	1	2	2
551	zfg00551	2	41	75.7	29.8	45.9	1.5	14	19	14	44	1.3	6.4	2.3	4.1	5.95	63	5.43	1.8	1.29	3.67	5.66	217	2	2	2	2
553	zfg00553	2	52	80.3	35	45.3	1.3	16	14	55	68	2.2	8	2.6	5.4	5.73	59	8.49	3.25	1.11	6.31	8.69	508	1	1	2	2
555	zfg00555	1	49	63.1	24.8	38.3	1.5	15	25	37	59	2.5	11.3	4.2	7.1	3.34	68	3.53	1.99	1.18	1.94	4.36	298	2	2	2	2
557	zfg00557	2	55	75.1	30.8	44.3	1.4	22	20	22	80	2.6	3.7	1.4	2.3	5.36	60	4.64	1.34	1.71	2.53	5.14	227	2	2	2	2
558	zfg00558	2	48	72.6	29.1	43.5	1.5	20	22	14	72	3	8.3	3.1	5.2	4.73	74	5.38	1.33	1.54	3.47	5.46	299	2	2	2	2
559	zfg00559	2	55	75.4	31.2	44.2	1.4	29	27	59	60	0.9	8.8	3	5.8	3.08	58	5.64	2.37	1.67	3.28	5.24	317	2	1	2	2
560	zfg00560	1	89	78.3	32.1	46.2	1.4	15	19	13	63	5.1	8.6	3	5.6	6.41	95	4.77	1.22	1.04	3.33	5.38	394	2	2	2	2
565	zfg00565	1	38	75	28.9	46.1	1.6	26	22	51	75	2.6	13.6	4.8	8.8	4.82	89	4.64	1.81	1.13	3.05	5.43	478	1	2	2	2
566	zfg00566	1	70	71.7	25.7	46	1.8	15	18	20	60	0.9	28.8	7.6	21.2	5.89	103	6.25	1.32	1.4	4.45	5.4	371	2	1	1	1
567	zfg00567	2	23	81.2	35.2	46	1.3	9	16	13	54	3.5	5.8	2.6	3.2	5.37	67	4.37	1	1.36	2.71	4.42	342	2	2	2	2
568	zfg00568	1	53	76.3	29.2	47.1	1.6	20	17	24	80	1.9	8.7	2.8	5.9	4.94	93	5.73	2.31	1.35	3.79	5.05	453	2	1	2	2
569	zfg00569	1	60	69.4	25.8	43.6	1.7	18	17	8	82	1.4	6	2.7	3.3	3.78	79	4.18	0.92	1.18	2.74	5.09	320	2	2	2	2
570	zfg00570	2	53	73.6	27.6	46	1.7	12	17	13	73	1	13.8	5	8.8	6.01	55	5.66	0.78	2.4	3.16	4.92	327	2	2	2	2
571	zfg00571	1	33	70.7	25.2	45.5	1.8	35	22	23	66	1.5	12.3	3.9	8.4	3.13	69	5.43	1.76	0.91	3.91	4.68	432	1	1	2	2
572	zfg00572	1	46	70.4	25.3	45.1	1.8	25	22	67	91	3	12.5	4.4	8.1	4.32	83	6.27	2.29	1.87	3.86	5.77	375	2	1	1	1
573	zfg00573	2	48	73	27.7	45.3	1.6	18	18	15	95	2.1	7	2.9	4.1	4.38	66	4.92	1.29	1.91	2.76	5.97	185	2	2	2	2
575	zfg00575	1	29	78.9	29.5	49.4	1.7	54	26	47	112	1.7	13.1	3.8	9.3	5.12	78	6.25	5.11	0.95	3.22	5.26	420	1	1	1	1
577	zfg00577	2	67	79.2	29.9	49.3	1.6	26	23	27	130	7.5	5.6	2.2	3.4	3.63	62	4.93	1.42	1.09	3.4	5.41	439	1	2	2	2
578	zfg00578	2	43	79.1	31.3	47.8	1.5	16	20	24	59	1.8	10.4	3.7	6.7	4.1	53	5.84	0.97	1.82	3.81	5.71	296	2	2	2	2
579	zfg00579	2	60	69.6	25.3	44.3	1.8	17	16	20	97	4.2	10	3.3	6.7	5.02	51	6.3	1.52	1.3	4.55	5.16	328	2	1	2	2
580	zfg00580	1	40	82.7	33.2	49.5	1.5	18	17	18	53	2	8.6	2.8	5.8	3.61	91	4.32	2.21	0.99	2.67	5.52	443	2	1	2	2
581	zfg00581	1	56	73.5	31.1	42.4	1.4	11	19	16	83	1	6	2.1	3.9	4.87	96	5.91	1.48	1.21	4.19	5.84	413	2	1	2	2
582	zfg00582	1	39	80.2	29.4	50.8	1.7	36	17	106	86	2.6	14	4	10	3.95	94	5.42	3.86	0.83	3.38	5.25	420	1	1	1	1
583	zfg00583	2	38	75.4	30.9	44.5	1.4	17	16	13	69	0.8	7.1	2.8	4.3	4.71	50	5.31	0.69	1.26	3.88	4.59	162	2	2	2	2
584	zfg00584	1	28	83.2	31.8	51.4	1.6	39	22	46	71	1.8	6.6	2.7	3.9	6.36	75	4.69	0.63	1.33	3.19	5.29	357	2	2	2	2
585	zfg00585	2	39	80	33.3	46.7	1.4	26	18	22	54	1.1	8.8	3.5	5.3	4.06	60	4.42	0.81	1.63	2.62	5.02	267	2	2	2	2
587	zfg00587	2	53	71.6	27.7	43.9	1.6	15	20	29	107	1.3	10.8	3.6	7.2	6.5	63	5.95	2.4	1.26	3.73	4.87	183	2	1	2	2
591	zfg00591	1	72	71.1	28.5	42.6	1.5	19	27	42	53	8.4	7.3	3.5	3.8	15.81	298	5.22	1.45	1.46	3.28	4.78	521	2	2	2	2
592	zfg00592	2	38	79.4	36.3	43.1	1.2	10	17	17	85	1.5	10.1	3.5	6.6	3.52	52	5.54	1.31	1.78	3.51	5.34	237	2	2	2	2
593	zfg00593	1	69	72.9	28.5	44.4	1.6	41	31	35	58	5.2	9.7	3.8	5.9	4.17	78	5.43	1.36	1.22	3.73	5	336	1	2	2	2
594	zfg00594	2	69	71.8	27.1	44.7	1.6	14	17	69	100	2.2	9.3	4	5.3	5.14	77	4.89	1.26	1.45	3.04	5.09	331	2	2	1	2
596	zfg00596	1	21	80.8	32.6	48.2	1.5	33	18	22	68	2	2.5	1.4	1.1	5.19	75	4.22	1.24	0.69	3.1	5.09	400	2	1	2	2
597	zfg00597	2	20	77.3	29.4	47.9	1.6	13	19	12	76	1.6	4.1	2.3	1.8	5.06	64	4.24	1.01	1.59	2.39	4.67	246	2	2	2	2
598	zfg00598	1	35	80.3	30.9	49.4	1.6	95	43	220	76	4.1	8.1	3.4	4.7	6.42	92	5.07	2.29	1.12	3.13	10.69	438	1	1	1	1
604	zfg00604	2	32	80	33.2	46.8	1.4	11	14	15	44	4	6.4	2.7	3.7	5.12	62	5.24	0.99	1.84	3.18	5.41	286	2	2	2	2
605	zfg00605	1	29	79.3	31.6	47.7	1.5	54	29	65	58	3.5	9.3	3.7	5.6	2.49	73	4.12	1.17	1.25	2.48	4.58	305	2	2	1	2
610	zfg00610	1	36	81.5	29.5	52	1.8	25	23	27	57	2.2	14.4	4.8	9.6	5.58	97	5.2	2.64	1.61	2.79	5.23	319	1	1	2	2
611	zfg00611	2	75	70.2	24.2	46	1.9	12	16	13	60	5.3	12.7	5.1	7.6	5.43	56	4.26	2.37	1.42	2.17	5.01	317	1	1	2	2
612	zfg00612	1	40	77.8	27.1	50.7	1.9	48	28	57	50	1.7	16.9	5.4	11.5	4.2	75	5.57	1.68	1.57	3.55	5.41	409	2	2	2	2
613	zfg00613	1	77	76.7	32.2	44.5	1.4	35	26	19	50	2.6	20.7	9	11.7	4.37	84	3.06	1.37	1.28	1.36	4.94	383	2	2	1	2
614	zfg00614	1	73	74.8	28.2	46.6	1.7	22	25	37	71	1.1	5.9	2.4	3.5	9.4	112	6.8	2.8	1.22	4.71	6.18	268	1	1	2	2
615	zfg00615	1	58	84.9	35.1	49.8	1.4	15	19	32	123	1.5	11.2	3.6	7.6	6.02	85	6.04	5.71	0.98	3.55	5.24	342	1	1	2	2
616	zfg00616	1	56	69.9	25.2	44.7	1.8	5	24	70	73	4.1	19.2	7.4	11.8	3.43	64	4.44	0.96	1.91	2.18	5.81	343	2	2	1	2
618	zfg00618	1	56	77.1	33.8	43.3	1.3	14	17	25	60	2.4	11.5	4.4	7.1	5.68	79	4.2	1.05	1.16	2.78	4.49	397	1	2	2	2
619	zfg00619	1	55	71.7	27.1	44.6	1.6	27	19	104	69	1.4	10.7	3.4	7.3	8.76	82	6.63	2.31	1.02	4.94	4.9	210	1	1	1	1
620	zfg00620	2	56	70.5	28.3	42.2	1.5	15	19	7	74	2.3	10.9	4.4	6.5	5.31	67	5.91	0.57	2.43	3.33	4.75	146	2	2	2	2
621	zfg00621	2	29	73	27.2	45.8	1.7	9	16	12	29	3	4.8	2.1	2.7	4.63	62	4.07	1.1	1.58	2.27	4.98	302	2	2	2	2
622	zfg00622	1	24	77.8	28.2	49.6	1.8	24	18	27	68	3.4	10.8	3.7	7.1	6.06	76	5.76	2.24	1.1	4.14	4.87	363	1	1	2	2
623	zfg00623	2	51	82.7	32.7	50	1.5	24	20	29	130	2.2	8.1	2.6	5.5	4.58	81	5.36	1.88	1.16	3.57	5.27	283	1	2	2	2
624	zfg00624	1	44	73.7	25.4	48.3	1.9	17	21	10	78	1.7	18.9	5.8	13.1	5.74	96	5.33	1.35	1.46	3.43	4.81	375	2	2	1	2
625	zfg00625	2	39	75.2	31.5	43.7	1.4	11	15	11	49	1.9	7.6	2.5	5.1	4.96	67	5.54	1.88	1.18	3.61	4.91	246	2	2	2	2
627	zfg00627	2	54	72.7	27.2	45.5	1.7	14	15	18	81	0.8	8.5	3.1	5.4	6.26	59	6.12	1.21	1.3	4.4	5.13	276	2	1	2	2
628	zfg00628	2	65	77.1	29	48.1	1.7	53	29	101	77	1.8	5.6	2.3	3.3	4.75	64	8.28	3.76	1.33	5.58	5.47	393	1	1	1	1
629	zfg00629	1	55	77.6	28.7	48.9	1.7	25	23	28	64	1.4	9.3	3.4	5.9	6.49	78	6.49	2.44	1.51	3.75	5.69	276	2	1	2	2
631	zfg00631	1	29	77.8	31	46.8	1.5	24	25	23	72	1	6.9	2.4	4.5	3.47	74	6.22	2.07	1.13	4.5	4.77	481	2	1	2	2
634	zfg00634	1	45	76.7	30.3	46.4	1.5	27	21	48	65	0.9	9.5	3.7	5.8	4.76	61	4.49	3.29	0.92	2.63	10.98	388	1	1	2	2
635	zfg00635	2	26	75.4	30.7	44.7	1.5	25	25	64	99	0.7	4.4	2.2	2.2	3.74	57	4.14	1.26	1.23	2.56	4.72	288	2	2	1	2
636	zfg00636	2	50	74.7	29.7	45	1.5	15	18	25	59	1.9	5.2	2.3	2.9	4.57	51	6.16	2.88	1.13	4.2	4.82	352	1	1	2	2
637	zfg00637	1	33	63.1	23.2	39.9	1.7	8	11	30	53	8.9	4	1.8	2.2	5.59	81	3.06	0.94	1.01	1.77	5.26	268	2	1	2	2
638	zfg00638	2	26	82.7	34.8	47.9	1.4	14	20	17	56	2.3	7.6	3.2	4.4	3.72	52	3.84	0.7	1.54	2.08	4.91	214	2	2	2	2
639	zfg00639	2	26	80.7	34.3	46.4	1.4	13	16	18	40	2.2	6.1	2.6	3.5	3.66	62	3.88	1.91	1.1	2.24	4.82	256	2	2	2	2
640	zfg00640	2	58	79.5	34.3	45.2	1.3	18	24	25	98	1.5	17.5	5.3	12.2	6.75	79	5.32	1.9	1.9	2.95	5.32	271	2	2	1	2
643	zfg00643	1	44	71.2	24.7	46.5	1.9	42	23	45	63	5.3	10.9	3.8	7.1	3.89	65	3.9	1.09	0.84	2.69	6.89	447	1	1	2	2
645	zfg00645	2	81	62.8	23.6	39.2	1.7	13	21	16	70	6.6	16.8	5.2	11.6	5.75	62	5.08	1.41	1.6	3.17	5.67	262	2	2	2	2
648	zfg00648	1	37	80.1	34.1	46	1.3	35	20	73	59	10.7	9.2	3.3	5.9	6.75	91	5.44	4.42	1.35	2.55	5.23	540	1	1	1	1
652	zfg00652	1	64	87.8	37.8	50	1.3	28	36	95	93	19.2	12	3.8	8.2	5.11	75	6.25	3.6	1.3	3.48	5.3	331	1	1	1	1
653	zfg00653	2	23	74.1	28.2	45.9	1.6	55	33	59	54	2.9	11.3	3.9	7.4	4.05	61	4.72	3.24	1.01	2.97	4.95	434	1	1	1	1
655	zfg00655	2	41	70.8	28.2	42.6	1.5	17	16	18	79	1.3	11.7	3.8	7.9	3.99	57	5.61	1.5	1.31	3.83	5.4	392	2	2	2	2
656	zfg00656	1	41	74.5	29.6	44.9	1.5	39	19	70	63	1.4	8.2	3.1	5.1	6.24	80	5.35	2.79	1	3.57	4.7	259	1	1	1	1
657	zfg00657	1	29	81.2	33.1	48.1	1.5	30	27	80	58	4.5	5.3	1.6	3.7	6.7	95	5.1	1.77	1.53	3.02	5	404	1	2	1	2
658	zfg00658	1	54	84.9	39.4	45.5	1.2	14	26	40	97	9.2	6.5	2.4	4.1	3.94	66	4.78	0.83	1.42	3.09	5.18	323	2	2	2	2
660	zfg00660	1	28	83.1	31.6	51.5	1.6	62	28	56	50	9.3	11.3	4	7.3	4.02	96	6.01	1.55	1.26	4.23	4.9	444	2	1	1	1
662	zfg00662	1	36	77.3	30.6	46.7	1.5	48	22	38	70	4	7.8	3	4.8	3.16	76	4.69	1.83	1.3	2.78	4.95	279	2	2	2	2
664	zfg00664	2	54	76.7	32	44.7	1.4	16	18	21	143	2.4	13.9	5	8.9	3.36	43	4.4	1.76	1.39	2.21	9.8	239	1	2	2	2
665	zfg00665	1	56	81.9	34.4	47.5	1.4	23	24	46	105	1.7	9.1	3.6	5.5	4.6	85	4	2.45	1.28	2.14	5.66	526	2	1	2	2
666	zfg00666	1	57	82.3	36.6	45.7	1.2	23	25	36	66	1.5	30.2	7.5	22.7	4.69	85	7.23	3.79	1.75	4.6	5.27	362	2	1	1	1
667	zfg00667	2	57	78.7	35.3	43.4	1.2	26	21	26	183	5	7.5	2.4	5.1	4.96	59	6.52	4.38	1.32	3.86	5.62	343	1	1	2	2
669	zfg00669	2	29	73.4	27.8	45.6	1.6	16	20	22	44	5	4.8	2.5	2.3	6.19	49	5.66	1.68	1.65	3.49	5.11	385	2	2	2	2
670	zfg00670	2	28	71.7	28.9	42.8	1.5	14	24	49	63	3.1	16.3	6	10.3	4.22	61	4.19	1.05	1.32	2.58	5.21	292	2	2	2	2
671	zfg00671	1	51	75.5	29.3	46.2	1.6	36	13	41	102	4.4	15.7	5	10.7	4.33	85	5.83	2.59	0.96	4.18	5.05	411	1	1	2	2
673	zfg00673	2	25	77.9	29.7	48.2	1.6	18	17	15	54	2	19.5	6.7	12.8	2.96	66	3.79	0.74	1.93	1.83	4.99	314	2	2	1	2
674	zfg00674	1	54	73.7	29.6	44.1	1.5	8	12	89	102	1.5	5.9	2.6	3.3	3.98	78	5.46	6.07	0.81	3.25	15.76	529	2	1	1	1
679	zfg00679	1	36	95.2	39.5	55.7	1.4	56	33	212	131	5.1	13.2	4.8	8.4	6.09	87	6.22	1.33	1.9	4.05	5.44	379	1	1	1	1
680	zfg00680	1	33	76.4	27.8	48.6	1.7	27	19	109	43	2.8	9.1	3.2	5.9	9.32	79	4.88	6.02	0.88	2.41	5.51	393	1	1	1	1
681	zfg00681	1	54	75.4	28.8	46.6	1.6	33	24	37	108	1.3	22.6	7.4	15.2	5.91	72	4.68	1.19	1.36	3.03	5.06	291	2	2	1	2
682	zfg00682	2	49	84.5	35.6	48.9	1.4	21	20	22	82	3.7	11	3.6	7.4	4.98	61	7.02	2.99	1.72	4.44	4.87	415	2	1	2	2
683	zfg00683	2	38	77.9	29.5	48.4	1.6	15	15	11	51	1.7	8.4	3.5	4.9	5.79	66	5.28	0.91	2.42	2.69	4.88	243	2	2	2	2
685	zfg00685	1	50	77.6	28.5	49.1	1.7	37	29	49	107	2.8	10.6	3.9	6.7	4.08	85	5.21	1.13	1.68	3.07	4.88	568	2	2	2	2
686	zfg00686	2	21	83.9	32.1	51.8	1.6	16	12	19	78	4.6	5.1	2.8	2.3	4.24	60	3.39	1.3	1.04	2.04	4.89	238	2	2	2	2
687	zfg00687	1	49	71.1	26	45.1	1.7	15	12	23	81	1.7	8	3	5	7.31	79	5.22	2.77	1.15	3.41	5.61	428	1	1	2	2
688	zfg00688	2	47	83.7	30.9	52.8	1.7	32	32	108	79	1	10.9	3.9	7	7.61	62	7.17	0.97	2.14	4.68	5.22	259	2	1	1	1
689	zfg00689	1	59	72.1	24.9	47.2	1.9	15	15	24	62	1.1	8.1	3.2	4.9	6.89	68	6	1.26	1.6	4.02	6.38	337	1	2	2	2
690	zfg00690	1	54	73.1	27	46.1	1.7	32	28	31	102	4.1	5.4	2.8	2.6	4.39	74	5.69	1.1	1.58	3.66	5.54	259	2	2	2	2
692	zfg00692	1	35	77.5	28.6	48.9	1.7	27	29	21	56	2.6	27.6	11.1	16.5	5.36	90	3.97	0.69	0.91	2.76	4.41	510	2	1	1	1
694	zfg00694	2	44	69.1	24.5	44.6	1.8	11	11	14	44	0.9	4.8	2	2.8	5.84	64	5.95	1.75	1.57	3.95	4.62	252	2	2	2	2
696	zfg00696	1	36	82.8	30.9	51.9	1.7	24	20	41	106	1.9	7.3	3.1	4.2	5.15	75	5.51	2.13	1.09	3.59	5.53	333	2	2	2	2
700	zfg00700	1	36	77.1	32.2	44.9	1.4	92	48	118	81	2	15.7	4.9	10.8	4.47	96	5.67	2.39	1	3.7	5.3	419	1	1	1	1
701	zfg00701	2	36	78.2	30.8	47.4	1.5	9	12	9	35	2.5	12.9	4.7	8.2	3.65	61	4.89	0.91	1.69	3.02	5.33	287	2	2	2	2
702	zfg00702	1	71	81.6	38.3	43.3	1.1	30	32	15	76	2.2	10.1	3.8	6.3	5.57	75	4.68	0.94	1.08	3.2	5.59	396	2	2	2	2
704	zfg00704	1	54	79.4	30.5	48.9	1.6	27	17	36	71	3.8	11.6	3.9	7.7	6.97	91	5.96	2.51	1.34	3.68	5.13	337	2	1	2	2
705	zfg00705	2	35	74.1	25.9	48.2	1.9	9	14	24	78	2.7	5	2.5	2.5	4.11	59	5.87	0.84	2.2	3.4	5.16	284	2	2	2	2
707	zfg00707	2	48	70.4	25.6	44.8	1.8	14	14	27	72	2.3	6.4	2.8	3.6	4.7	58	5.45	2.05	1.62	3.22	5.59	300	2	2	2	2
711	zfg00711	2	51	74	28.6	45.4	1.6	17	14	21	107	4.6	18	5.5	12.5	3.59	56	5.45	1.72	1.61	3.25	5.34	292	2	2	1	2
713	zfg00713	1	50	78	34.2	43.8	1.3	22	19	17	59	1.1	21.4	5.9	15.5	5.51	100	6.72	1.55	1.5	4.68	5.54	335	2	1	1	1
714	zfg00714	1	30	76.7	31.3	45.4	1.5	40	20	135	69	13.8	9.4	3.4	6	5.63	137	8	3.02	1.35	5.82	6.05	461	1	1	1	1
715	zfg00715	1	35	83.1	36	47.1	1.3	29	20	36	95	3.2	6.4	2.4	4	9.19	74	6.17	2.22	0.96	4.3	5.32	372	2	1	2	2
718	zfg00718	2	53	80.9	35.4	45.5	1.3	24	15	34	94	1.4	11.3	4.4	6.9	4.45	61	4.85	1.29	1.5	3	4.83	389	2	2	2	2
721	zfg00721	1	22	80.8	29.1	51.7	1.8	26	22	33	103	0.9	11.8	3.8	8	6.01	74	6.05	3.09	1.2	3.96	6.1	448	2	1	2	2
722	zfg00722	1	34	79.3	30	49.3	1.6	24	18	18	69	1.9	11	3.7	7.3	4.23	79	4.79	2.06	1.07	3.33	5.46	291	2	2	2	2
724	zfg00724	1	54	76.2	34.1	42.1	1.2	18	20	76	64	2.2	6	3	3	5.93	73	5.04	2.15	1.35	3.11	3.42	581	2	2	1	2
725	zfg00725	2	47	81.3	32.1	49.2	1.5	12	18	15	61	4.8	4.9	2	2.9	5.44	62	6.33	1.24	1.59	4.45	5.16	255	2	1	2	2
726	zfg00726	1	46	82.4	33.4	49	1.5	58	30	142	65	6	12.4	4.7	7.7	6.1	82	5.51	3.43	1.04	3.17	5.31	543	1	1	1	1
727	zfg00727	2	46	74.7	32.3	42.4	1.3	12	13	12	87	2.3	11.2	4.1	7.1	4.56	57	3.63	1.3	1.16	2.15	4.91	273	2	2	2	2
728	zfg00728	2	29	86.6	35.7	50.9	1.4	10	14	18	71	1.2	34.9	11.1	23.8	4.7	77	3.81	0.74	1.46	2.28	4.92	497	2	2	1	2
729	zfg00729	1	53	74.3	30.7	43.6	1.4	21	23	39	74	7.1	16.7	5.6	11.1	5.65	72	4.09	16.03	0.44	0.84	5.88	429	1	1	2	2
730	zfg00730	1	48	76.2	30.6	45.6	1.5	15	17	23	51	3.4	4.1	2.1	2	6.7	107	4.82	1.83	1.22	3.14	5.74	512	2	2	2	2
732	zfg00732	1	36	75.5	27.8	47.7	1.7	41	24	27	47	2.1	7.2	2.7	4.5	4.89	96	5.64	6.78	0.94	2.84	5.37	507	2	1	2	2
733	zfg00733	1	43	74.3	31.2	43.1	1.4	25	17	66	61	1.9	4.8	2	2.8	5.05	89	5.66	2.59	1.22	3.76	4.84	537	1	1	1	1
734	zfg00734	2	31	68.5	26.7	41.8	1.6	15	19	12	50	1.3	8.5	4	4.5	3.01	50	4.97	0.93	2.23	2.51	4.47	234	2	2	2	2
735	zfg00735	2	45	75.7	30.4	45.3	1.5	16	15	12	97	1.2	5.3	2.3	3	2.94	50	4.9	0.89	1.43	3.26	5.81	241	2	2	2	2
737	zfg00737	1	51	77.7	32.4	45.3	1.4	32	33	82	67	5.8	12.9	3.9	9	5.17	87	7.36	3.43	1.49	4.86	5.65	332	2	1	1	1
738	zfg00738	1	55	78.2	30.1	48.1	1.6	15	19	28	61	1.8	7.8	3.2	4.6	5.91	99	5.38	3.15	1	3.33	5.28	376	1	1	2	2
739	zfg00739	2	29	79	34.2	44.8	1.3	7	14	8	47	1.6	11.4	4.3	7.1	3.02	53	3.78	0.89	1.22	2.21	4.71	213	2	2	2	2
740	zfg00740	2	62	71.9	27	44.9	1.7	20	26	14	73	3.7	10.2	4.4	5.8	5.06	57	4.66	1.27	1.67	2.61	5.05	204	2	2	2	2
741	zfg00741	2	68	86.2	38.7	47.5	1.2	14	14	42	111	2.9	5.1	2.1	3	3.73	61	6.44	2.11	1.21	4.33	8.02	258	1	1	2	2
742	zfg00742	2	53	84.3	37.8	46.5	1.2	17	18	28	73	4.8	21.9	7.9	14	7.04	70	5.85	1.12	1.4	4.19	5.6	326	2	1	1	1
745	zfg00745	1	34	74.6	27.5	47.1	1.7	29	24	87	73	5.1	5.9	3	2.9	4.84	92	4.45	1.3	1.29	2.7	4.55	373	2	2	1	2
747	zfg00747	2	79	83.3	33.2	50.1	1.5	32	31	20	110	1.2	23.4	8.7	14.7	5.08	60	3.66	1.5	1.08	2.06	5.28	319	1	2	1	2
748	zfg00748	2	36	73.6	27.2	46.4	1.7	8	12	10	41	2.6	15.1	5.8	9.3	6.09	59	4.16	0.6	1.69	2.27	4.85	226	2	2	2	2
749	zfg00749	2	35	74.4	27.1	47.3	1.7	13	16	12	35	5.5	24.5	7.9	16.6	5.13	54	3.92	0.57	0.96	2.67	5.33	267	2	1	1	1
750	zfg00750	1	52	79.1	30.4	48.7	1.6	23	24	83	114	5.2	13	4.4	8.6	4.4	104	4.47	1.77	1.11	2.62	5.95	375	1	2	1	2
751	zfg00751	1	59	83.7	37.2	46.5	1.2	25	16	132	66	3.3	10.6	4.3	6.3	5.51	84	4.38	3.5	0.96	2.36	5.65	259	1	1	1	1
753	zfg00753	2	28	80.2	34.7	45.5	1.3	9	13	12	55	4.3	6.4	2.8	3.6	7.94	56	5.09	0.99	1.66	3.04	4.82	297	2	2	2	2
760	zfg00760	2	58	75.1	31	44.1	1.4	17	25	17	85	5	6.1	2.4	3.7	4.49	66	3.57	1.81	1.1	1.69	5.2	308	2	2	2	2
764	zfg00764	1	41	71.3	26.4	44.9	1.7	11	15	21	122	6.4	8	3	5	4.36	76	4.58	1.12	1.14	3.02	5.16	194	2	2	2	2
765	zfg00765	2	26	79.6	31.4	48.2	1.5	9	15	9	49	2.7	11.5	4.6	6.9	4.68	59	3.58	0.68	1.95	1.47	4.61	253	2	2	2	2
766	zfg00766	2	49	70.8	26.9	43.9	1.6	22	19	18	48	2.4	11.6	5	6.6	5.04	60	3.39	0.48	1.52	1.79	5.13	288	2	2	2	2
767	zfg00767	2	37	78.2	29.4	48.8	1.7	19	21	21	46	2.1	9.9	4.1	5.8	5.25	55	4.49	0.76	1.98	2.36	5.01	278	2	2	2	2
769	zfg00769	2	65	76.5	30.3	46.2	1.5	16	19	18	100	3.2	14.4	5	9.4	4.37	62	4.4	1.98	1.35	2.58	5.46	405	1	2	2	2
770	zfg00770	2	67	77.5	30.4	47.1	1.5	21	18	44	64	5.9	5.2	2.1	3.1	6.27	82	6.74	3.84	1.32	4.3	6.44	448	1	1	2	2
771	zfg00771	2	43	72.3	27.5	44.8	1.6	12	13	11	45	2.9	6.3	2.8	3.5	7.48	57	3.84	1.33	1.33	2.13	5.19	290	2	2	2	2
772	zfg00772	1	36	72.5	28.5	44	1.5	25	22	31	50	2.4	3.5	1.7	1.8	3.91	100	4.57	1.73	0.93	2.87	5.05	435	2	1	2	2
773	zfg00773	2	42	71.4	27.8	43.6	1.6	19	15	14	62	2.2	10.4	4	6.4	4.49	53	4.84	1.17	1.12	3.19	4.4	216	2	2	2	2
774	zfg00774	2	61	79.1	29.6	49.5	1.7	12	22	12	65	2.2	12	4	8	5.62	68	6.68	1.32	1.94	4.35	5.23	244	2	1	2	2
775	zfg00775	2	58	76.3	26.8	49.5	1.8	19	21	17	93	5.1	8.8	2.9	5.9	5.7	52	5.98	1.21	1.62	3.84	4.86	387	2	2	2	2
777	zfg00777	2	55	69.9	25.9	44	1.7	23	22	18	87	1.8	6.8	2.4	4.4	5.88	69	5.23	0.98	1.31	3.51	4.95	236	2	2	2	2
778	zfg00778	1	65	82.8	30.6	52.2	1.7	29	26	37	51	5.6	13.9	5.6	8.3	5.8	80	4.02	1.4	1.31	2.32	6.48	463	1	2	2	2
779	zfg00779	2	24	83.8	32	51.8	1.6	16	16	19	65	3.1	7.1	2.7	4.4	4.21	58	4.57	1.97	1.12	2.82	4.27	244	2	2	2	2
780	zfg00780	1	56	73.4	26.3	47.1	1.8	31	27	67	76	20.1	6.3	2.3	4	5.88	79	7.76	3.12	1.06	5.55	5.15	490	2	1	1	1
782	zfg00782	2	26	84.9	36.3	48.6	1.3	11	17	36	72	4.3	13.2	5.3	7.9	6.23	67	4.18	1.01	1.94	1.94	4.45	351	2	2	2	2
784	zfg00784	1	62	77.2	33.8	43.4	1.3	11	21	56	116	2.6	6	3.1	2.9	7.82	79	3.92	2.45	0.93	2.06	7.83	372	1	1	2	2
785	zfg00785	2	57	81.8	31	50.8	1.6	29	29	26	82	4.3	7.6	2.9	4.7	5.66	71	7.85	1.93	2.11	5.19	4.69	349	2	1	2	2
786	zfg00786	1	58	77.4	30.7	46.7	1.5	13	12	28	61	2.4	4.6	2	2.6	9.6	86	4.75	2.89	0.86	2.84	11.35	373	1	1	2	2
788	zfg00788	1	31	74.6	24	50.6	2.1	54	30	33	70	4.1	13.7	5	8.7	3.87	97	4.68	5.26	0.83	1.92	4.74	532	1	1	1	1
789	zfg00789	2	32	84	31.3	52.7	1.7	9	13	8	58	4.3	14	4.9	9.1	5.51	57	4.63	0.82	1.99	2.37	5.07	145	2	2	2	2
791	zfg00791	1	50	68.3	24.9	43.4	1.7	17	13	26	72	2.3	9.9	3.6	6.3	5.14	76	4.97	3.2	1.06	3.08	13.27	270	2	1	2	2
792	zfg00792	1	56	74.5	27.2	47.3	1.7	26	32	19	88	2.6	16.5	5.4	11.1	4.22	109	6.34	1.22	1.2	4.54	5.17	472	2	1	2	2
793	zfg00793	1	32	80	28.7	51.3	1.8	17	17	35	61	1.5	12.1	4.4	7.7	4.45	93	5.32	0.71	1.8	3.36	5.88	317	2	2	2	2
795	zfg00795	2	49	83.2	33.6	49.6	1.5	18	16	30	88	1.3	5.8	2.4	3.4	4.55	53	5.75	2.55	1.61	3.45	6.06	317	1	1	2	2
796	zfg00796	2	50	78.8	32.5	46.3	1.4	54	33	17	91	2.1	5.1	2.1	3	5.16	76	5.32	1.28	1.54	3.37	4.72	362	1	2	1	2
797	zfg00797	1	47	81	35.6	45.4	1.3	26	28	43	68	2.4	10.3	4.2	6.1	5.57	90	5.54	1.58	1.35	3.72	4.41	485	2	2	2	2
798	zfg00798	1	36	80.9	33.9	47	1.4	12	17	24	82	1	5.3	2.2	3.1	6.48	66	5.27	1.01	1.49	3.48	5.74	317	2	2	2	2
800	zfg00800	2	51	81.4	35	46.4	1.3	17	23	24	56	1.1	12.4	4.2	8.2	6.24	91	6.39	1.48	1.77	4.22	4.56	350	2	1	2	2
802	zfg00802	2	83	76.2	31.5	44.7	1.4	45	36	37	75	5.1	9	3.4	5.6	5.42	82	6.2	4.51	1.13	3.65	5.55	412	1	1	2	2
803	zfg00803	1	33	76.5	28.1	48.4	1.7	38	26	100	78	4.4	20.3	6.3	14	6.36	92	5.05	0.67	1.36	3.47	4.99	399	2	2	1	2
804	zfg00804	1	47	80	31.3	48.7	1.6	22	19	62	55	1.9	10.4	3.8	6.6	2.76	74	4.4	3.57	0.87	2.24	5.21	378	2	1	1	1
808	zfg00808	2	33	77.9	34.3	43.6	1.3	29	20	21	65	3	8.7	3.4	5.3	3.71	55	5.09	1.94	1.17	3.38	4.55	312	1	2	2	2
809	zfg00809	1	44	78.1	29.7	48.4	1.6	96	44	140	156	3	7.8	3.1	4.7	3.66	75	4.69	4.48	0.93	2.62	5.44	453	1	1	1	1
811	zfg00811	2	45	77	30.2	46.8	1.5	25	24	20	60	2.3	7.4	3.2	4.2	4.62	57	4.58	0.64	1.73	2.7	5.48	245	2	2	2	2
812	zfg00812	2	60	77	30.4	46.6	1.5	15	19	17	80	2.7	5.8	2.8	3	5.75	67	5.83	1.61	1.75	3.46	4.7	320	1	2	2	2
815	zfg00815	1	37	81.7	33.8	47.9	1.4	67	39	86	108	4.3	13.1	6.9	6.2	5.71	67	4.04	0.86	1.73	2.02	5.26	290	1	2	1	2
816	zfg00816	1	33	72.5	26.7	45.8	1.7	27	22	59	77	3.2	6.9	2.8	4.1	4.39	75	4.76	3.74	0.89	2.75	4.83	459	2	1	2	2
817	zfg00817	2	53	70.9	30.1	40.8	1.4	15	20	15	76	22.1	6.2	2.8	3.4	4.85	61	5.66	1.07	1.8	3.48	5.66	324	1	2	2	2
819	zfg00819	1	60	78.1	29.8	48.3	1.6	22	24	26	46	2	10.1	3.6	6.5	6.83	102	5.69	1.45	1.75	3.64	5	286	2	2	2	2
820	zfg00820	1	37	75.5	28.2	47.3	1.7	34	22	24	79	12.3	6.4	2.4	4	5.06	90	5.11	1.27	1.24	3.36	4.95	378	2	2	2	2
821	zfg00821	1	51	69.3	23.4	45.9	2	76	32	88	113	9.3	7.3	3.1	4.2	5.56	74	4.57	1.1	1.09	3.13	5.37	365	1	2	1	2
822	zfg00822	1	50	79.4	33.6	45.8	1.4	13	22	40	98	5.9	5.9	2.7	3.2	4.82	83	3.55	2.33	1.08	1.82	4.77	392	2	1	2	2
823	zfg00823	1	44	79.9	31.5	48.4	1.5	32	20	49	87	1.5	8.8	3.1	5.7	5.64	78	5.14	2.43	1.23	3.22	5.69	485	1	1	2	2
824	zfg00824	1	63	76.9	33.4	43.5	1.3	19	17	69	98	2.1	7.6	3.5	4.1	5.15	70	4.23	1.41	0.82	2.92	9.26	248	1	1	1	1
825	zfg00825	1	44	86.9	31.1	55.8	1.8	23	27	58	97	2.7	16.4	5.8	10.6	3.55	81	6.57	2.14	1.42	4.53	4.73	438	2	1	2	2
826	zfg00826	1	48	76.6	28.9	47.7	1.7	13	20	24	65	1.4	19.2	6.7	12.5	3.69	76	4.6	0.99	1.17	3.11	5.08	297	2	2	1	2
827	zfg00827	1	35	81	32.9	48.1	1.5	83	37	50	77	1.9	11.3	4.1	7.2	5.31	104	5.72	3.29	0.98	3.65	5.82	473	1	1	1	1
828	zfg00828	1	29	80.2	33.2	47	1.4	41	31	55	62	2.6	9	4	5	3.35	96	4.84	3.28	1.1	2.67	4.6	435	2	1	2	2
829	zfg00829	2	58	78.5	31.8	46.7	1.5	12	19	17	66	2.3	5.2	2.3	2.9	4.65	58	6.91	1.3	2.11	4.4	5.81	312	2	1	2	2
830	zfg00830	2	35	77.8	30.6	47.2	1.5	11	15	12	52	1.5	6.9	3.3	3.6	2.83	53	3.44	0.54	1.36	1.98	5.03	268	2	2	2	2
831	zfg00831	2	33	77.3	33.4	43.9	1.3	19	19	26	77	2.3	5.2	2.2	3	3.84	45	5.21	1.53	1.36	3.55	5.19	363	1	2	2	2
832	zfg00832	1	36	83	32.6	50.4	1.5	32	30	140	57	2.3	12.3	4.2	8.1	5.3	77	4.53	1.97	0.95	2.9	5.12	545	2	1	1	1
833	zfg00833	2	51	79.9	32.4	47.5	1.5	16	18	14	71	2.3	4.3	2.2	2.1	3.21	57	6.51	0.95	2.14	4.15	5.51	282	2	1	2	2
835	zfg00835	1	50	79	29.7	49.3	1.7	44	29	480	114	2.7	10.8	3.5	7.3	4	87	7.45	3.07	1.47	4.93	7.41	318	1	1	1	1
836	zfg00836	1	39	76	30.5	45.5	1.5	22	29	50	54	1	7.5	3.2	4.3	5.89	84	5.25	1.15	1.41	3.59	5.64	306	2	2	2	2
838	zfg00838	1	60	76.8	30	46.8	1.6	35	27	56	83	4	12.7	5.9	6.8	3.58	79	5.35	0.82	1.54	3.49	5.39	368	1	2	2	2
839	zfg00839	1	48	74.3	25.7	48.6	1.9	12	15	38	61	2	9.3	3.2	6.1	4.58	93	4.99	6.11	0.9	2.06	5.65	524	1	1	2	2
841	zfg00841	2	55	77.7	35.6	42.1	1.2	31	39	90	131	10.9	4.7	2.7	2	5.22	65	4.85	1.88	1.42	2.81	4.67	327	1	2	1	2
842	zfg00842	2	59	87.3	38.1	49.2	1.3	32	34	14	118	1.8	13.9	4.8	9.1	8.3	66	5.68	1.32	1.55	3.68	4.67	352	2	2	2	2
843	zfg00843	2	23	80	31.1	48.9	1.6	9	15	8	53	4.1	7.7	4.2	3.5	4.44	68	3.32	0.86	1.28	1.77	4.37	296	2	2	2	2
844	zfg00844	2	24	75.4	26.2	49.2	1.9	10	17	7	55	1.6	3.5	1.6	1.9	3.66	77	4.45	0.85	1.52	2.64	4.12	357	2	2	2	2
847	zfg00847	2	29	76.3	29	47.3	1.6	10	16	20	73	1.9	3.4	1.4	2	2.5	59	4.39	1.77	1.1	2.66	5.27	340	2	2	2	2
848	zfg00848	1	39	73.3	28.3	45	1.6	28	20	23	51	2.1	6.1	2.4	3.7	5.67	75	4.95	1.22	1.28	3.36	4.92	333	1	2	2	2
850	zfg00850	1	25	86.9	35.3	51.6	1.5	35	19	46	54	2.8	12.8	4.7	8.1	4.22	95	4.28	2.16	0.8	2.82	6.11	526	1	1	2	2
852	zfg00852	2	25	75	29.8	45.2	1.5	6	11	10	47	2.3	8.6	2.7	5.9	4.32	76	7.42	0.88	2.09	5	4.52	273	2	1	2	2
853	zfg00853	1	44	75	27.9	47.1	1.7	27	24	51	79	3.6	23.2	7.4	15.8	3.91	85	3.62	1.48	1.22	1.93	4.95	431	2	2	1	2
854	zfg00854	2	40	78.1	29.9	48.2	1.6	21	20	25	46	1.8	7.6	2.6	5	5.22	59	4.68	1.74	1.27	3.01	4.93	207	1	2	2	2
856	zfg00856	2	50	71.5	28.7	42.8	1.5	12	20	28	51	1.5	7	3	4	4.68	76	5.7	2.58	1.29	3.49	5.1	241	2	1	2	2
857	zfg00857	1	52	76.5	29.4	47.1	1.6	21	21	22	50	1.4	13	4.3	8.7	4.41	105	6.22	2.53	1.58	3.98	4.59	445	1	1	2	2
858	zfg00858	2	43	73.1	31.4	41.7	1.3	9	14	13	41	3.5	4.6	2.3	2.3	5.02	63	4.58	0.73	1.61	2.87	5.37	262	2	2	2	2
859	zfg00859	1	54	73.5	27.7	45.8	1.7	14	18	25	57	2.9	4.2	1.7	2.5	3.85	87	5.05	2.98	0.93	3.18	5.18	339	2	1	2	2
860	zfg00860	1	43	74.7	26.4	48.3	1.8	25	19	39	50	1	12.5	4.3	8.2	3.01	86	4.44	3.21	0.9	2.49	5.41	540	1	1	2	2
861	zfg00861	1	52	74.2	28.3	45.9	1.6	23	18	64	53	2.3	8.8	3.5	5.3	4.21	84	6.14	1.9	1.55	4.05	5.65	369	2	2	1	2
862	zfg00862	1	23	80.6	33.3	47.3	1.4	10	14	21	72	2.5	12.6	4.3	8.3	4.38	89	4.45	1.83	1.12	2.77	4.88	412	2	2	2	2
864	zfg00864	1	36	75.9	29.6	46.3	1.6	47	32	235	68	1.7	14.9	4.9	10	3.24	72	5.59	1.68	1.85	3.48	6.37	398	1	2	1	2
865	zfg00865	1	33	77.8	31.4	46.4	1.5	20	19	25	55	1.7	12.5	4.6	7.9	7.69	92	4.29	1.45	1.48	2.44	5.68	401	2	2	2	2
867	zfg00867	2	51	78.6	33.1	45.5	1.4	11	14	37	49	1	3.6	1.8	1.8	5.61	64	4.78	1.55	1.45	2.85	5.47	385	1	2	2	2
868	zfg00868	1	35	76.8	26.5	50.3	1.9	7	20	49	80	1.2	7.5	2.4	5.1	4.36	73	7.7	2.98	1.1	5.58	5.01	470	2	1	2	2
869	zfg00869	2	50	83.5	36.4	47.1	1.3	17	20	15	51	1.8	7.2	3.1	4.1	5.1	76	5.08	0.84	1.15	3.66	5.17	323	1	2	2	2
870	zfg00870	1	59	73.7	26.2	47.5	1.8	22	21	20	77	3	27.1	8.3	18.8	5.08	85	3.94	3.38	0.89	1.71	5.46	411	1	1	1	1
872	zfg00872	1	64	75.3	29.3	46	1.6	12	15	26	67	1.9	7.4	2.5	4.9	3.13	74	6.49	1.6	1.66	4.15	12.43	265	2	1	2	2
873	zfg00873	2	47	72.4	28.4	44	1.5	14	16	21	64	0.5	5.9	2.5	3.4	4.53	68	4.55	1.37	1.26	2.77	4.72	284	2	2	2	2
874	zfg00874	1	51	70.2	22.4	47.8	2.1	43	32	38	64	2.3	9.2	3.7	5.5	5.48	108	3.46	5.7	0.67	1.15	5.56	489	1	1	2	2
875	zfg00875	2	61	77.7	31.5	46.2	1.5	18	19	29	72	2.7	8.6	3.1	5.5	5.21	57	7.19	2.02	1.56	4.93	5.25	445	1	1	2	2
877	zfg00877	1	57	78.2	29.2	49	1.7	24	27	16	88	2.6	12	4.5	7.5	5.18	99	4.85	0.59	1.1	3.42	5	344	2	2	2	2
878	zfg00878	2	53	75.5	28	47.5	1.7	14	22	29	75	1.2	11.3	4.3	7	5.36	72	4.2	1.19	1.42	2.54	5.13	257	2	2	2	2
879	zfg00879	1	40	81.9	33.2	48.7	1.5	65	33	440	98	1.5	9.5	3.4	6.1	6.18	72	5.7	6.07	1.07	2.59	4.73	188	1	1	1	1
880	zfg00880	2	56	81.2	34.7	46.5	1.3	20	20	22	97	1.6	8.3	2.7	5.6	5.76	70	6.41	3.27	1.35	4	5.39	409	2	1	2	2
881	zfg00881	2	41	73.2	30.8	42.4	1.4	17	17	13	26	2	9.1	4.1	5	4.43	58	4.28	0.95	1.44	2.56	4.88	249	2	2	2	2
882	zfg00882	1	56	72.9	27	45.9	1.7	13	13	18	87	1	10	3.3	6.7	8.14	102	5.05	2.07	1.04	3.34	5.97	353	2	2	2	2
883	zfg00883	1	35	72.8	24	48.8	2	31	24	25	64	2.2	11.7	4.1	7.6	5.62	86	5.51	1.39	1.27	3.67	4.87	348	1	2	2	2
884	zfg00884	2	59	75.9	29	46.9	1.6	29	25	27	91	2.7	9.1	3.7	5.4	4.22	47	5.16	1.53	1.45	3.26	8.24	372	1	2	2	2
885	zfg00885	1	33	75.8	27.8	48	1.7	42	21	94	105	4.8	5.1	2.6	2.5	5.94	71	5.46	5.74	0.84	2.91	5.06	468	1	1	1	1
886	zfg00886	2	38	75.2	33.3	41.9	1.3	8	14	16	45	2.6	4.8	2.3	2.5	4.37	53	5.09	4.41	1.52	2.3	5.34	237	2	1	2	2
887	zfg00887	1	34	83.1	33.4	49.7	1.5	23	17	27	64	0.8	7.7	3.4	4.3	6.57	80	4.45	1.6	0.92	3.06	5.35	465	2	1	2	2
888	zfg00888	2	73	75.5	28.7	46.8	1.6	12	20	37	83	1.1	10.7	3.2	7.5	4.96	66	4.68	4.04	1.03	2.15	5.68	314	1	1	2	2
889	zfg00889	2	34	74	26.2	47.8	1.8	21	18	11	45	1.3	13.5	5.7	7.8	4.31	51	4.54	0.89	2.21	2.25	4.6	205	2	2	2	2
890	zfg00890	1	41	75.7	29.1	46.6	1.6	19	14	20	89	3.1	8.9	2.7	6.2	5.8	88	4.81	1.41	1.36	3.13	5.31	440	2	2	2	2
892	zfg00892	2	57	80.9	32.4	48.5	1.5	12	18	18	132	6.8	9	4.3	4.7	2.82	55	3.44	0.96	1.2	1.87	4.8	234	2	2	2	2
893	zfg00893	2	51	80.1	31.1	49	1.6	15	17	10	54	2	10	3.7	6.3	3.74	67	5.58	0.98	1.68	3.51	4.63	219	2	2	2	2
894	zfg00894	2	51	72.9	29.1	43.8	1.5	12	14	13	50	3.1	12.9	4.8	8.1	6.45	51	5.34	1.22	1.48	3.58	5.61	227	2	2	2	2
898	zfg00898	1	53	79.1	30.7	48.4	1.6	27	23	42	74	1.7	9.9	3.2	6.7	8.88	80	5.52	1.65	1.11	3.95	5.71	422	1	2	2	2
899	zfg00899	1	46	81.9	31.1	50.8	1.6	23	22	18	68	1.5	19.3	7.1	12.2	6.09	82	4.14	3.16	1.07	2.19	5.2	438	2	1	1	1
900	zfg00900	2	41	75.3	31.1	44.2	1.4	9	15	13	48	1	6.8	2.8	4	2.7	50	3.95	1.47	0.99	2.63	4.8	232	2	1	2	2
901	zfg00901	1	26	82.4	33	49.4	1.5	10	15	17	77	2.3	10.5	3.8	6.7	3.89	75	4.71	0.74	1.26	3.22	5.03	411	2	2	2	2
903	zfg00903	2	52	72.6	27.8	44.8	1.6	28	26	34	96	3.6	4.9	1.9	3	5.16	70	5.85	4.39	1.11	3.43	5.5	235	1	1	2	2
904	zfg00904	2	60	80.7	29.6	51.1	1.7	10	12	19	69	1.1	16	5.6	10.4	5.03	58	5.96	1.23	1.45	4.25	5.62	257	2	1	2	2
905	zfg00905	2	69	81.7	34.8	46.9	1.3	14	19	18	92	1.1	9.3	4.1	5.2	5.22	68	4.3	1.77	1.57	2.24	4.67	270	1	2	2	2
907	zfg00907	1	68	71.2	27.7	43.5	1.6	34	28	24	62	3.8	5.1	2.2	2.9	8.4	135	3.96	1.45	1.16	2.3	5.23	434	1	2	2	2
908	zfg00908	1	52	75.7	35.7	40	1.1	40	33	44	105	2.1	4.9	2	2.9	4.12	90	6.16	3.23	1.38	4.08	4.72	488	1	1	2	2
910	zfg00910	1	43	73.4	29.7	43.7	1.5	46	26	85	86	3.4	6.4	2.8	3.6	6.28	78	5.35	1.61	1.15	3.73	5.41	398	2	2	1	2
913	zfg00913	1	57	79.6	33.4	46.2	1.4	22	21	22	92	2.1	8.3	3.5	4.8	7.18	97	5.96	0.71	1.68	4.08	5.47	312	2	2	2	2
914	zfg00914	1	45	78.2	30	48.2	1.6	21	23	36	58	1.3	20.1	6.9	13.2	4.97	86	4.03	2.51	1.07	2.19	5.35	326	1	1	1	1
920	zfg00920	1	44	79.1	35	44.1	1.3	22	19	17	76	0.8	8.8	3.2	5.6	5.94	87	4.24	1.39	1.14	2.62	5.17	363	2	2	2	2
923	zfg00923	2	46	73.2	29.2	44	1.5	22	18	28	75	3.5	3.4	1.6	1.8	3.8	58	5.63	0.98	1.27	4.16	5.74	332	1	1	2	2
928	zfg00928	1	49	79.9	28.8	51.1	1.8	25	21	29	73	1.1	8.4	4.1	4.3	5.66	85	5.66	1.18	1.26	3.89	6.03	380	1	2	2	2
931	zfg00931	1	45	80.7	28.4	52.3	1.8	29	20	87	52	0.8	5.9	2.7	3.2	4.31	76	6.96	5.09	1.25	3.88	5.69	302	1	1	1	1
932	zfg00932	2	49	76.8	29.8	47	1.6	12	17	13	74	0.7	4.5	2.1	2.4	3.83	61	5.77	1.42	1.83	3.45	4.57	369	2	2	2	2
936	zfg00936	2	33	78.4	31.9	46.5	1.5	25	31	13	53	2.5	7.4	2.8	4.6	4.8	49	4.36	0.72	1.76	2.41	5.65	202	2	2	2	2
938	zfg00938	2	28	75.4	28	47.4	1.7	143	52	44	96	4.6	12	5	7	2.33	48	3.39	0.8	1.3	1.87	5.02	207	2	2	1	2
939	zfg00939	2	58	74.5	27.3	47.2	1.7	14	20	27	147	1.8	12.2	4.8	7.4	5.94	74	6.24	1.05	1.92	4.15	5.08	274	2	1	2	2
940	zfg00940	2	59	75.3	27.6	47.7	1.7	30	26	17	89	3	5.8	2.2	3.6	5.64	63	7.2	1.68	1.51	4.89	4.78	281	2	1	2	2
944	zfg00944	1	58	74.9	27.6	47.3	1.7	19	17	47	53	1.6	9.4	3.3	6.1	5.83	84	5.62	1.28	1.78	3.53	6.02	390	1	2	2	2
945	zfg00945	1	52	74.3	29.5	44.8	1.5	33	25	34	56	2.5	9.4	3.7	5.7	5.9	101	5.62	1.85	1.36	3.94	6.03	449	1	2	2	2
946	zfg00946	1	24	77.8	27.6	50.2	1.8	18	15	21	40	1.7	4.3	2.6	1.7	3.65	78	4.76	1.31	1.63	2.86	5.24	477	2	2	2	2
947	zfg00947	2	78	75.8	30.8	45	1.5	15	17	11	88	1	4.5	2.9	1.6	6.4	65	4.61	1.03	1.39	2.87	5.6	247	2	2	2	2
948	zfg00948	2	41	73.9	29.1	44.8	1.5	10	14	21	37	1.4	2.3	1.9	0.4	4.05	70	4.2	1.14	1.58	2.43	5.07	360	2	2	2	2
949	zfg00949	2	64	78.7	35.3	43.4	1.2	11	18	35	85	1.7	1.3	1.1	0.2	3.35	59	5.11	1.84	1.37	3.2	5.36	266	2	2	2	2
951	zfg00951	2	65	81.6	34.5	47.1	1.4	18	19	16	129	3.2	7.7	2.8	4.9	4.26	59	4.73	1.1	1.85	2.64	4.54	212	1	2	2	2
952	zfg00952	2	58	74	29.4	44.6	1.5	14	20	16	155	2.6	8.1	3.3	4.8	4.5	62	5.14	1.52	2.19	2.68	5.12	256	2	2	2	2
954	zfg00954	2	65	79.8	29.1	50.7	1.7	8	15	14	50	2.3	8	3	5	5.6	75	5.51	1.77	1.33	3.63	5.35	291	2	2	2	2
955	zfg00955	2	53	87.2	37.1	50.1	1.4	20	20	26	94	1.8	16.7	5.3	11.4	4.95	64	7.03	1.7	1.61	4.7	4.66	242	2	1	2	2
956	zfg00956	2	41	79.7	28.9	50.8	1.8	16	18	11	64	2.5	6.1	2.3	3.8	5.49	66	5.71	0.89	2.54	3.02	4.61	287	2	2	2	2
957	zfg00957	1	55	78.3	28.6	49.7	1.7	20	23	22	58	1.5	25.5	7.7	17.8	4.94	110	6.55	1.23	1.31	4.66	4.5	473	2	1	1	1
958	zfg00958	2	57	81	32.7	48.3	1.5	12	16	11	88	3.8	20.4	7.5	12.9	5.1	69	5.55	1.15	1.38	3.89	4.89	440	2	2	1	2
959	zfg00959	2	54	78.6	28.7	49.9	1.7	18	11	17	61	3.6	9.6	3.7	5.9	3.67	51	5.04	1.28	1.65	2.91	5.68	286	2	2	2	2
960	zfg00960	1	50	72.1	23	49.1	2.1	28	20	49	99	4.8	5.9	2.8	3.1	6.15	72	4.44	4.59	1.06	1.89	9.85	206	1	1	2	2
961	zfg00961	2	49	78.1	33.1	45	1.4	27	23	25	71	4.5	10.8	4.2	6.6	6.48	57	5.4	6.33	0.91	2.03	5.01	227	1	1	2	2
962	zfg00962	1	29	80.6	31	49.6	1.6	25	15	36	77	1.3	7.2	2.8	4.4	2.88	77	5.44	2.93	1.16	3.47	5.13	457	1	1	2	2
964	zfg00964	1	24	77.4	29.9	47.5	1.6	40	24	26	65	2.2	12.3	4.1	8.2	5.17	81	5.55	1.01	1.14	4.08	5.01	436	1	2	2	2
966	zfg00966	2	24	80.1	33.5	46.6	1.4	10	13	12	47	1.7	7	3.2	3.8	2.63	55	3.74	0.61	1.84	1.82	5.43	244	2	2	2	2
967	zfg00967	2	52	73.5	26	47.5	1.8	10	17	15	106	0.8	20.1	7.3	12.8	3.9	64	4.94	1.2	1.62	3.16	4.91	211	2	2	1	2
969	zfg00969	2	32	78.9	30.2	48.7	1.6	7	14	15	60	2.5	5.4	2.7	2.7	5.41	57	4.71	0.32	2.29	2.45	4.65	213	2	2	2	2
971	zfg00971	2	26	80.8	29.6	51.2	1.7	5	11	12	41	1.2	8.3	3.8	4.5	4.29	56	3.91	0.81	1.48	2.23	4.82	260	2	2	2	2
973	zfg00973	2	38	77.8	33.5	44.3	1.3	10	19	14	44	0.8	7.9	3.7	4.2	4.64	73	5.62	0.68	2.02	3.51	4.78	221	2	2	2	2
974	zfg00974	2	38	81.8	33.3	48.5	1.5	22	23	17	51	0.7	5.6	2	3.6	3.54	55	4.88	2.55	1.1	3.03	5.17	320	2	1	2	2
975	zfg00975	2	32	75.6	27.5	48.1	1.7	12	14	12	39	0.4	5.4	2.4	3	3.32	53	5.02	0.91	1.62	3.07	4.87	292	2	2	2	2
985	zfg00985	2	64	76.9	29.7	47.2	1.6	38	27	24	96	19.5	26.7	10.5	16.2	6.03	67	4.41	1.01	2	2.18	5.51	301	1	2	1	2
986	zfg00986	2	41	74.1	32	42.1	1.3	23	33	56	58	3.7	2	1.4	0.6	4.82	72	4.8	1.4	1.52	2.71	4.73	276	2	2	2	2
990	zfg00990	2	54	78.7	33.9	44.8	1.3	19	23	30	93	2	6	2.4	3.6	4.65	52	5.1	0.96	1.36	3.47	5.85	275	2	2	2	2
992	zfg00992	1	46	75.4	30.3	45.1	1.5	24	19	65	51	2.4	12.2	4.2	8	5.51	82	6.08	2.56	0.94	4.33	5.46	514	2	1	1	1
994	zfg00994	2	27	76.3	28.6	47.7	1.7	15	20	42	51	13.4	9.6	3.9	5.7	3.63	64	5.22	1.2	2.54	2.35	4.71	271	2	2	2	2
996	zfg00996	1	31	80.7	34.4	46.3	1.3	53	26	44	118	1.7	7.3	3.1	4.2	7.63	74	4.02	3.04	0.85	2.11	5.21	345	1	1	1	1
997	zfg00997	2	48	79.4	35	44.4	1.3	18	19	41	62	1	4.2	1.9	2.3	3.57	61	5.33	1.45	1.82	3.15	5.48	256	1	2	2	2
998	zfg00998	2	76	77.2	32.5	44.7	1.4	7	29	13	111	1.1	9.8	3.9	5.9	5.79	67	4.47	1.56	1.7	2.43	5.29	281	2	2	2	2
999	zfg00999	1	69	68	27	41	1.5	17	21	13	87	2.8	9.5	3.3	6.2	7.47	74	6.16	1.73	1.16	4.42	4.5	342	2	1	2	2
1000	zfg01000	2	68	72	31.1	40.9	1.3	14	19	10	93	1.6	10.4	4	6.4	5.86	67	4.04	1.82	1.15	2.28	4.8	200	2	2	2	2
1001	zfg01001	1	54	74.9	28.9	46	1.6	39	30	31	83	2.3	10.3	4.2	6.1	5.96	82	5.17	1.76	1.04	3.53	4.85	509	1	2	2	2
1003	zfg01003	2	36	79.6	36.4	43.2	1.2	10	14	10	57	1.2	8.1	4.3	3.8	3.33	49	3.32	0.53	1.49	1.73	4.92	220	2	2	2	2
1004	zfg01004	1	28	78.4	31.5	46.9	1.5	75	35	44	102	1.5	5.1	2.4	2.7	8.56	81	5.83	2.91	1.33	3.76	4.98	338	1	1	1	1
1005	zfg01005	1	52	76.9	33	43.9	1.3	25	17	41	81	1.7	7.3	2.9	4.4	6.41	89	4.43	4.42	0.85	2.12	4.86	385	1	1	2	2
1006	zfg01006	1	45	77.3	29.6	47.7	1.6	68	41	34	75	1.6	26.3	7.7	18.6	6.08	68	5.28	2.9	1.03	3.42	4.73	404	1	1	1	1
1007	zfg01007	1	56	78.9	32.4	46.5	1.4	13	21	27	70	0.5	6.8	2.9	3.9	5.55	76	4.56	2.84	1.33	2.34	5.3	304	1	1	2	2
1010	zfg01010	1	37	74.7	25.7	49	1.9	23	18	32	77	1.5	8.5	3.3	5.2	4.56	92	5.64	2.57	1.04	3.73	4.95	430	1	1	2	2
1016	zfg01016	2	53	73.9	28.5	45.4	1.6	19	14	20	55	1.2	7.6	3.2	4.4	6.35	64	5.49	0.73	1.85	3.44	4.36	282	2	2	2	2
1018	zfg01018	1	60	78.3	30.8	47.5	1.5	35	28	19	76	1	16.5	5.6	10.9	4.82	76	5.56	0.63	1.01	4.32	4.8	389	1	1	2	2
1021	zfg01021	1	60	78.4	32.2	46.2	1.4	18	15	28	84	3.1	10.4	3.4	7	5.86	79	4.97	3.96	1	2.44	5.87	349	1	1	2	2
1022	zfg01022	2	82	79.5	34.2	45.3	1.3	17	20	11	73	0.8	10	3.4	6.6	6.7	70	6.85	1.49	1.82	4.53	6.15	364	2	1	2	2
1023	zfg01023	1	60	72.6	26.4	46.2	1.8	24	20	14	78	1.1	7.8	3.2	4.6	4.58	76	5.42	1.98	1.29	3.48	5.03	344	2	2	2	2
1024	zfg01024	1	49	72.7	26.5	46.2	1.7	30	20	50	99	0.9	15.3	5.6	9.7	5.6	80	5.09	2.32	1.28	3.04	12.09	367	2	1	2	2
1025	zfg01025	2	73	74	28.2	45.8	1.6	25	29	28	71	2.1	11.2	3.6	7.6	5.89	60	5.93	2.44	1.67	3.54	5.25	257	2	1	2	2
1027	zfg01027	2	57	76.5	29.9	46.6	1.6	16	17	14	101	3.1	13	5.1	7.9	5.04	82	4.52	1.47	1.24	2.77	5.33	400	2	2	2	2
1029	zfg01029	1	48	73.6	26.3	47.3	1.8	25	20	103	76	1.2	11.1	3.7	7.4	4.81	87	8.49	12.39	0.93	2.89	5.17	510	1	1	1	1
1032	zfg01032	2	70	71.9	28	43.9	1.6	27	26	62	78	0.9	18.9	8.2	10.7	5.14	64	4.99	1.09	2.12	2.68	6.07	239	2	2	1	2
1034	zfg01034	2	31	74.1	27.7	46.4	1.7	12	16	15	55	1.5	7.6	3.7	3.9	3.46	55	4.22	0.76	1.98	2.1	5.17	232	2	2	2	2
1035	zfg01035	1	73	70.1	28.1	42	1.5	15	22	24	70	2.3	10.1	3.8	6.3	4.97	81	4.52	1.45	0.97	3.11	5.69	472	2	1	2	2
1036	zfg01036	2	27	71.1	28.8	42.3	1.5	3	13	10	60	2.5	3.5	1.9	1.6	3.19	51	2.63	1.17	1.37	0.91	4.79	259	2	2	2	2
1038	zfg01038	2	51	72.6	26.7	45.9	1.7	24	15	29	75	1	5.2	2.2	3	4.07	57	4.65	1.55	1.33	2.96	5.58	239	1	2	2	2
1041	zfg01041	2	35	70.7	25.5	45.2	1.8	24	22	14	37	1.6	15.6	6.1	9.5	3.77	55	3.71	0.75	1.6	1.9	5.14	247	2	2	2	2
1042	zfg01042	2	33	77.1	30.5	46.6	1.5	14	20	16	46	1.1	11.2	3.9	7.3	3.53	60	4.81	0.95	1.45	3.18	4.85	316	2	2	2	2
1043	zfg01043	2	38	72.7	27	45.7	1.7	15	14	18	55	0.7	5.7	2.6	3.1	3.79	53	4.7	0.86	1.56	2.78	4.88	235	2	2	2	2
1044	zfg01044	1	50	71.5	26.2	45.3	1.7	29	24	17	66	1	6.5	3.6	2.9	5.45	90	5.43	0.81	1.56	3.47	5.04	339	2	2	2	2
1045	zfg01045	1	66	72.1	25.7	46.4	1.8	19	20	10	105	2	11.1	4.1	7	5	83	4.43	0.63	1.61	2.7	6.32	329	2	2	2	2
1046	zfg01046	2	51	75.8	32.1	43.7	1.4	12	15	14	70	1.6	8.7	3.3	5.4	3.39	69	4.3	3.11	1.1	2.29	4.47	240	2	1	2	2
1048	zfg01048	2	65	75.2	30.7	44.5	1.4	26	26	22	70	2.7	8.9	3.4	5.5	6.45	49	4.66	1.66	1	3.3	7.77	302	1	1	2	2
1051	zfg01051	1	36	70.7	22.2	48.5	2.2	16	21	37	78	7.7	9.5	3.9	5.6	4.12	71	3.83	3.02	0.92	2.3	5.34	491	1	1	2	2
1053	zfg01053	1	43	71.3	25.4	45.9	1.8	70	42	115	63	1.2	13.5	5.2	8.3	4.79	71	4.8	3.04	0.95	2.86	4.96	582	1	1	1	1
1054	zfg01054	1	64	77.4	32.9	44.5	1.4	20	19	26	96	1.7	6.4	2.4	4	2.57	92	5.13	1.83	1.06	3.59	5.02	395	2	2	2	2
1056	zfg01056	2	36	74.6	27.4	47.2	1.7	15	18	19	32	1.7	5.3	2.6	2.7	3.84	49	3.69	0.98	1.3	2.2	5.48	215	2	2	2	2
1058	zfg01058	2	54	75.7	30.7	45	1.5	28	25	43	100	1.7	8.5	3.3	5.2	4.18	56	5.2	1.58	1.44	3.43	5.73	290	2	2	2	2
1060	zfg01060	1	43	72.8	25.6	47.2	1.8	16	18	18	61	0.6	12.2	5.6	6.6	7.02	83	4.83	0.7	1.65	3.04	4.63	264	2	2	2	2
1061	zfg01061	1	40	77.7	29.6	48.1	1.6	18	16	49	67	4.3	8.8	3.5	5.3	4.84	80	4.39	2.43	1.08	2.71	5.34	353	2	1	2	2
1062	zfg01062	2	51	78.1	34.7	43.4	1.3	3	13	10	58	1.1	7	3	4	4.34	68	5.24	0.76	1.72	3.3	4.9	241	2	2	2	2
1063	zfg01063	1	39	75	28.3	46.7	1.7	33	20	39	78	2.3	11.5	3.9	7.6	3.02	84	6.31	1.48	1.35	4.58	5.4	415	2	1	2	2
1064	zfg01064	1	46	68.8	27.6	41.2	1.5	29	20	97	112	2.3	13.5	5.7	7.8	4.92	66	4.96	1.76	0.97	3.31	5.21	441	2	1	1	1
1066	zfg01066	1	56	78.8	30.4	48.4	1.6	23	18	23	85	1.5	20.6	5.9	14.7	5.12	63	5.48	3.49	1.01	3.13	5.01	404	1	1	1	1
1068	zfg01068	2	50	80.7	35.6	45.1	1.3	21	25	51	57	1.1	8.2	3.3	4.9	5.63	54	4.87	0.97	1.6	3.1	5.04	302	2	2	2	2
1069	zfg01069	2	42	73.1	28.6	44.5	1.6	5	10	14	44	1.3	11.3	4.1	7.2	3.51	60	5.39	0.82	1.71	3.5	4.99	181	2	2	2	2
1071	zfg01071	2	34	77.1	29.9	47.2	1.6	4	11	22	57	1.5	4.5	1.7	2.8	3.49	43	5.8	1.86	1.58	3.77	5.33	263	2	2	2	2
1072	zfg01072	2	35	80	30.4	49.6	1.6	11	13	14	42	0.7	8.2	3.6	4.6	3.51	51	4.28	0.74	1.38	2.58	4.77	217	2	2	2	2
1073	zfg01073	1	47	70	24.5	45.5	1.9	20	19	28	50	1	11.1	4.1	7	3.25	71	4.48	1.64	1.18	2.8	4.83	372	1	2	2	2
1074	zfg01074	2	61	73	26.4	46.6	1.8	18	20	29	70	2.3	6.4	2.5	3.9	5.88	57	6.4	1.62	1.92	4.1	5.53	298	1	1	2	2
1075	zfg01075	2	55	73	27.4	45.6	1.7	14	17	19	89	0.7	7.2	3	4.2	5.36	78	4.69	0.63	1.56	2.94	4.72	216	2	2	2	2
1076	zfg01076	2	50	71.2	24.3	46.9	1.9	14	14	12	70	1	10.7	5.2	5.5	3.68	47	5.48	1.36	1.58	3.6	5.16	245	1	2	2	2
1077	zfg01077	1	59	75	28.2	46.8	1.7	20	23	34	83	4.5	11.6	4.2	7.4	3.49	78	6.95	1.52	1.49	5.08	6.7	381	2	1	2	2
1078	zfg01078	2	58	79.5	33.9	45.6	1.3	22	25	38	110	1.5	8.6	3.7	4.9	5.35	65	6.91	2.61	1.36	4.75	5.15	338	1	1	2	2
1080	zfg01080	2	55	78.3	28.8	49.5	1.7	23	24	69	74	2.3	12.7	5.4	7.3	3.51	57	5.21	0.97	2.43	2.54	5.06	257	1	2	1	2
1082	zfg01082	2	33	71.9	29.3	42.6	1.5	6	14	18	69	1.1	4.5	2.2	2.3	3.11	50	4.19	0.81	1.4	2.69	4.91	266	1	2	2	2
1083	zfg01083	2	36	80.9	34.3	46.6	1.4	7	15	15	55	0.6	7.4	3	4.4	5.12	51	4.54	1.02	1.46	2.97	4.94	280	2	2	2	2
1085	zfg01085	1	27	70.7	23.3	47.4	2	17	27	11	57	1.2	24.9	8.6	16.3	5.59	79	3.88	0.7	1.3	2.42	4.96	400	2	2	1	2
1087	zfg01087	2	53	71.8	28	43.8	1.6	24	23	48	65	1.6	12.2	4	8.2	3.77	60	4.72	1.68	1.28	2.85	4.92	287	2	2	2	2
1088	zfg01088	1	54	72.9	30.7	42.2	1.4	55	40	90	77	2.4	9.1	4.5	4.6	4.06	106	4.7	1.84	1.58	2.69	4.56	289	2	2	1	2
1089	zfg01089	2	52	83.6	34.3	49.3	1.4	35	26	53	134	5.7	7.7	2.6	5.1	7.28	66	5.3	2.36	1.43	3.08	9.86	309	2	1	2	2
1090	zfg01090	1	70	74.6	32	42.6	1.3	11	19	40	93	11.4	8.5	3.3	5.2	6.98	103	4.54	1.03	1.55	2.74	4.89	437	2	2	2	2
1091	zfg01091	2	42	72.4	27.7	44.7	1.6	21	18	50	89	4	5.3	2.1	3.2	5.87	59	4.68	2.81	1.16	2.71	4.62	331	1	1	2	2
1092	zfg01092	1	56	77.8	31.2	46.6	1.5	99	69	104	87	4.2	14.5	6	8.5	4.8	72	5.07	4.31	0.78	2.25	8.35	225	2	1	1	1
1094	zfg01094	2	77	75.7	33.1	42.6	1.3	7	20	15	76	2.6	1.8	1.2	0.6	4.63	57	4.95	2.56	1.17	2.84	4.99	399	2	1	2	2
1096	zfg01096	2	36	75.2	31.7	43.5	1.4	15	21	11	51	0.8	9.5	3.9	5.6	7.33	53	4.91	0.71	1.95	3	5.15	220	2	2	2	2
1097	zfg01097	1	43	76.7	28.5	48.2	1.7	8	30	86	64	0.7	9.9	3.8	6.1	5.76	74	5.45	1.43	1.63	3.52	6.1	454	2	2	1	2
1101	zfg01101	1	47	73.9	27.3	46.6	1.7	20	19	62	88	4.5	16	5.7	10.3	4.59	70	4.65	2.16	1.12	2.93	5.57	287	2	2	1	2
1103	zfg01103	1	60	77.2	31.6	45.6	1.4	20	14	17	94	1.4	14.7	5.3	9.4	5.47	89	4.29	1.43	0.91	3.05	5.17	425	1	1	2	2
1105	zfg01105	1	30	70.9	25.4	45.5	1.8	26	22	38	73	7.1	7.4	4.2	3.2	8.21	94	4.62	2.93	1.05	3	4.79	416	2	1	2	2
1106	zfg01106	1	47	76.8	30.3	46.5	1.5	24	25	38	105	1.5	10.1	3.6	6.5	5.24	77	5.6	1.57	1.3	3.89	5.74	470	1	2	2	2
1107	zfg01107	2	56	72.8	27.4	45.4	1.7	16	18	14	77	1.5	6.2	2.7	3.5	5.53	67	3.79	1.23	1.31	2.31	4.8	251	2	2	2	2
1109	zfg01109	2	47	77.7	32.4	45.3	1.4	24	21	19	63	0.8	14.4	5.1	9.3	4.8	68	5.56	1.98	1.02	3.94	5.36	303	1	1	2	2
1110	zfg01110	1	56	84.5	35.7	48.8	1.4	26	26	47	90	0.8	7.2	2.6	4.6	5.44	69	6.42	1.89	1.28	4.55	5.78	308	2	1	2	2
1113	zfg01113	2	38	79.2	28.7	50.5	1.8	15	18	13	48	5.9	7.6	3.3	4.3	4.16	62	5.68	1.01	2.09	3.31	4.88	264	2	2	2	2
1115	zfg01115	2	55	74.6	30.7	43.9	1.4	31	23	10	59	2.4	9.6	4.3	5.3	8.17	69	4.52	0.89	1.5	2.79	4.9	298	2	2	2	2
1116	zfg01116	2	62	73.9	28.6	45.3	1.6	16	18	11	104	2.7	14	6.1	7.9	5.05	55	4.66	0.57	2.01	2.43	4.6	200	2	2	2	2
1117	zfg01117	2	47	71.3	25.3	46	1.8	14	16	9	48	2	7	3.3	3.7	5.29	58	4.59	1.06	1.67	2.64	5.28	215	2	2	2	2
1120	zfg01120	2	36	80.7	32.9	47.8	1.5	14	17	20	74	0.9	2.7	1.6	1.1	4.66	72	6.28	1.59	1.53	4.16	4.39	367	2	1	2	2
1121	zfg01121	2	59	76.3	28	48.3	1.7	13	18	21	107	2.8	7.7	3.2	4.5	3.61	59	4.75	1.38	1.17	3.07	4.9	215	2	2	2	2
1122	zfg01122	1	39	77.5	27.7	49.8	1.8	41	24	140	90	2	11	5.1	5.9	5.95	88	4.36	3.18	0.81	2.53	5.03	423	1	1	1	1
1123	zfg01123	1	63	75.1	28.7	46.4	1.6	22	21	143	107	2.3	16.1	6.1	10	5.86	95	4.96	1.48	1.39	3.12	5.99	534	2	2	1	2
1124	zfg01124	1	77	76.7	34.8	41.9	1.2	27	33	34	76	2.4	7	3.2	3.8	10.43	102	5.3	1.69	1.19	3.53	4.93	291	1	2	2	2
1125	zfg01125	2	59	64.8	22.7	42.1	1.9	17	34	20	50	1.5	8.6	3.5	5.1	3.05	69	5.31	1.97	1.23	3.37	4.58	290	2	2	2	2
1126	zfg01126	2	52	78.6	33.7	44.9	1.3	26	20	62	69	1.1	11.5	4.9	6.6	4.71	49	5.72	2.23	1.58	3.73	6.08	459	1	2	1	2
1127	zfg01127	1	54	74	27.6	46.4	1.7	15	11	32	80	2.2	4.8	3	1.8	5.1	84	5.54	11.27	0.65	2.37	6.16	344	2	1	2	2
1130	zfg01130	2	46	73	25.4	47.6	1.9	14	15	27	63	1.5	12.2	5	7.2	4.73	54	4.02	1.55	1.2	2.39	6.32	273	1	2	2	2
1131	zfg01131	1	76	67.2	21.5	45.7	2.1	28	19	121	77	3.8	14.1	5.8	8.3	7.14	83	4.39	4.28	0.89	2.05	9.34	308	2	1	1	1
1132	zfg01132	1	75	74.3	31.1	43.2	1.4	9	16	63	100	2.6	11.2	5.2	6	4.39	87	5.36	1.23	2.06	3.08	5.12	287	2	2	1	2
1134	zfg01134	1	49	86	37.4	48.6	1.3	39	25	97	106	1.6	7.4	2.8	4.6	4.59	79	4.1	3.44	0.81	2.14	5.91	371	1	1	1	1
1135	zfg01135	2	36	80.8	34.9	45.9	1.3	6	10	10	61	4.8	6.3	2.9	3.4	3.78	71	3.83	0.61	1.19	2.39	4.59	210	2	2	2	2
1137	zfg01137	2	33	74.8	29.3	45.5	1.6	25	18	25	52	2.4	6.6	3	3.6	3.82	49	4.31	1.38	1.4	2.48	4.75	330	1	2	2	2
1138	zfg01138	1	35	73.3	29	44.3	1.5	26	26	34	59	3.1	3.8	2.5	1.3	4.17	89	4.2	1.14	1.48	2.35	3.84	345	2	2	2	2
1139	zfg01139	1	53	76.6	31.7	44.9	1.4	12	25	81	90	1	8.9	4.1	4.8	4.65	71	8.04	14.48	0.62	1.69	9.63	419	1	1	1	1
1141	zfg01141	1	68	78.2	34.3	43.9	1.3	14	16	47	70	0.8	16.6	5.9	10.7	6.23	75	5.88	1.57	1.05	4.45	6.54	382	2	1	2	2
1143	zfg01143	1	43	81.2	29.3	51.9	1.8	35	22	54	61	5.6	12.7	4.6	8.1	6.67	94	4.49	1.51	1.09	2.99	5.38	369	2	2	2	2
1144	zfg01144	2	58	72.5	28.3	44.2	1.6	15	17	22	90	2.1	6.8	3	3.8	5.63	61	5.85	1.32	1.49	3.91	6.25	354	2	2	2	2
1145	zfg01145	2	30	74.7	27	47.7	1.8	7	13	8	48	2.4	7	3.8	3.2	6.11	55	3.55	0.48	1.92	1.52	4.62	206	2	2	2	2
1146	zfg01146	2	65	77.2	32.5	44.7	1.4	26	23	47	92	1.9	4.3	2.3	2	4.43	60	7.91	8.92	1.01	2.91	8.21	368	1	1	2	2
1148	zfg01148	1	27	75.9	29.4	46.5	1.6	20	17	58	67	1.2	8.5	3.6	4.9	5.55	98	4.19	1.5	1.05	2.64	4.19	394	2	2	2	2
1149	zfg01149	2	57	74	29.1	44.9	1.5	11	16	13	65	1.6	9.2	2.8	6.4	6.83	52	7.09	0.91	2.43	4.25	5.14	237	2	1	2	2
1150	zfg01150	1	79	77.3	31.5	45.8	1.5	13	21	28	60	3.2	11.5	4.5	7	6.62	138	3.98	1.7	1.22	2.35	4.9	448	1	2	2	2
1154	zfg01154	1	68	74.9	32.7	42.2	1.3	17	17	24	92	12.1	6.1	2.1	4	12.82	181	5.32	1.56	1.03	3.55	5.26	575	2	1	2	2
1157	zfg01157	1	46	78.9	30.9	48	1.6	23	15	41	45	1.2	13.8	4.5	9.3	5.18	99	5.25	2.69	1.1	3.38	5.89	457	1	1	2	2
1158	zfg01158	2	56	73.8	29.4	44.4	1.5	20	22	17	78	2.6	8.4	3.4	5	6.56	67	4.93	1.2	1.27	3.26	4.96	271	2	2	2	2
1159	zfg01159	1	56	71.7	27	44.7	1.7	17	14	49	101	1.3	14	4.9	9.1	4.46	102	4.34	3.79	1.23	2.08	5.02	381	1	1	2	2
1161	zfg01161	2	56	80	32.4	47.6	1.5	10	19	18	76	1.5	9.6	3.8	5.8	7.3	61	5.41	1.23	1.55	3.59	5.3	281	2	2	2	2
1162	zfg01162	1	25	77.2	30.9	46.3	1.5	32	21	34	63	1.6	15.6	6.2	9.4	4.5	80	4.61	0.97	1.54	2.75	4.66	341	1	2	2	2
1164	zfg01164	1	32	69.3	25.9	43.4	1.7	10	13	13	75	1.3	8.2	3.2	5	3.93	82	3.61	0.53	1.34	2.01	5.27	335	2	2	2	2
1166	zfg01166	1	61	72.3	24	48.3	2	34	28	85	77	4.3	16	5.5	10.5	5.22	85	4.62	2.69	1.06	2.73	7.92	418	2	1	1	1
1168	zfg01168	2	35	78.4	28.2	50.2	1.8	15	18	10	44	1.6	8.9	3.3	5.6	4.7	58	4.82	0.94	1.86	2.76	5.2	205	2	2	2	2
1169	zfg01169	1	25	81.3	31.7	49.6	1.6	13	16	19	75	2.2	9.7	3.6	6.1	3.08	88	5.26	1.66	1.09	3.69	5.34	400	2	2	2	2
1170	zfg01170	1	28	74.6	26.4	48.2	1.8	20	15	29	63	3.3	20.3	7	13.3	4.33	79	5.67	1.8	1.49	3.76	5.2	486	1	2	1	2
1171	zfg01171	1	40	74.9	28.8	46.1	1.6	30	24	68	77	3.4	8.5	3.4	5.1	6.77	78	5.89	2.42	1.21	3.96	6.13	388	2	1	1	1
1172	zfg01172	1	34	72.9	24.2	48.7	2	17	24	32	61	1	21.5	7.8	13.7	5.66	77	4.13	1.23	1.59	2.23	4.57	395	2	2	1	2
1173	zfg01173	1	52	73.9	26.2	47.7	1.8	14	17	22	71	2.8	13.5	4.9	8.6	4.38	72	4.11	1.21	1.11	2.69	9.5	320	1	2	2	2
1174	zfg01174	1	46	73.4	27	46.4	1.7	20	19	18	60	2.4	19.7	6.1	13.6	3.29	82	5.75	1.56	1.16	4.08	4.88	337	2	2	1	2
1175	zfg01175	1	34	81.7	32.7	49	1.5	78	38	61	86	1.7	18.6	6.5	12.1	5.24	111	4.02	3.5	0.73	2.01	5.66	572	1	1	1	1
1177	zfg01177	1	30	79.6	30.4	49.2	1.6	10	17	13	75	1.9	10.4	3.8	6.6	5.57	84	4.21	0.87	1.62	2.36	4.6	333	2	2	2	2
1178	zfg01178	1	62	73.5	26.9	46.6	1.7	18	24	17	69	1.4	11.1	3.9	7.2	5.16	70	5.54	1.9	1.28	3.73	5.35	358	2	2	2	2
1180	zfg01180	2	59	78.5	33.9	44.6	1.3	10	22	12	69	2	10.4	4	6.4	5.05	61	5.46	1.34	1.68	3.37	4.58	428	2	2	2	2
1182	zfg01182	2	41	78.3	32.1	46.2	1.4	24	30	13	49	3.8	5.6	2.6	3	4.95	57	4.25	0.83	1.62	2.44	4.86	312	2	2	2	2
1183	zfg01183	1	42	73.5	27.1	46.4	1.7	17	17	28	61	3.7	9	3.5	5.5	4.76	54	5.79	2.72	1.34	3.68	7.24	294	1	1	2	2
1185	zfg01185	2	33	74.3	30.9	43.4	1.4	33	26	28	48	3.5	6	2.4	3.6	4.3	65	5.19	1.24	1.7	3.37	4.35	355	2	2	2	2
1186	zfg01186	2	33	72.4	27.9	44.5	1.6	10	13	11	57	3.1	4.7	1.7	3	3.73	57	4.2	1.24	1.54	2.22	4.83	341	2	2	2	2
1188	zfg01188	2	39	80.1	33.8	46.3	1.4	23	20	31	52	1.5	11.6	3.4	8.2	4.16	61	4.49	6.63	0.86	1.9	5.54	370	1	1	2	2
1190	zfg01190	2	33	81.2	33.7	47.5	1.4	14	22	12	47	1.9	29.2	8.3	20.9	2.24	68	4.25	0.86	1.49	2.53	4.54	249	2	2	1	2
1191	zfg01191	1	43	81.2	30	51.2	1.7	45	25	94	87	2.6	33.8	8.6	25.2	5.21	82	5.69	6.84	0.9	2.75	5.36	482	2	1	1	1
1194	zfg01194	1	54	65.3	23.5	41.8	1.8	3	14	17	69	3.7	8.5	3.5	5	3.68	98	4.62	0.59	1.88	2.58	5.29	425	2	2	2	2
1196	zfg01196	1	49	73.6	27.4	46.2	1.7	18	24	17	89	3.5	22.1	8.3	13.8	3.05	72	3.7	1.41	1.91	1.52	4.76	173	2	2	1	2
1197	zfg01197	1	65	78.5	32.7	45.8	1.4	39	27	104	78	2.4	17.4	6.7	10.7	6.77	78	4.48	1.75	1.27	2.83	5.36	364	2	2	1	2
1198	zfg01198	2	48	76.2	30.7	45.5	1.5	15	17	10	65	1.9	10.9	4.6	6.3	5.34	61	3.8	0.49	1.73	2.01	4.99	306	2	2	2	2
1202	zfg01202	1	61	72.3	27.3	45	1.6	14	17	27	57	9.8	12.4	4.8	7.6	3.18	80	5.76	2.04	1.35	3.76	5.06	470	2	2	2	2
1203	zfg01203	2	54	77.7	31.1	46.6	1.5	19	18	21	70	1.1	7.4	3.3	4.1	4.34	64	5.75	1.1	1.94	3.56	5.64	296	1	2	2	2
1206	zfg01206	1	33	73.5	27.5	46	1.7	29	24	109	104	1.6	16.3	5.4	10.9	3.16	82	4.72	4.85	0.94	2.02	4.71	426	1	1	1	1
1207	zfg01207	2	36	81.3	33.7	47.6	1.4	18	23	23	47	2.5	14	4.7	9.3	3.1	68	3.68	0.93	1.29	2.13	5.13	229	2	2	2	2
1208	zfg01208	2	33	82.4	35	47.4	1.4	12	17	17	67	0.7	10.7	4.7	6	4.29	59	5.19	1.16	1.76	3.06	5.09	250	2	2	2	2
1211	zfg01211	2	39	70.5	27.1	43.4	1.6	22	17	15	47	1.3	7.7	3.3	4.4	4.99	63	3.95	1.74	0.88	2.64	5.22	359	1	1	2	2
1212	zfg01212	2	35	74.8	26.8	48	1.8	9	14	10	62	2	9.1	4.1	5	3.88	58	5.27	1	1.67	3.36	5.06	309	2	2	2	2
1213	zfg01213	2	36	68.9	23.9	45	1.9	6	14	10	54	16.4	6.6	2.7	3.9	4.75	54	4.47	1.1	1.48	2.6	4.6	260	2	2	2	2
1214	zfg01214	1	48	75.6	33.7	41.9	1.2	13	17	30	75	1	10	4.4	5.6	5.71	78	5.91	1.78	1.78	3.53	5.56	260	2	2	2	2
1215	zfg01215	2	64	77.4	29.8	47.6	1.6	13	20	21	73	1.9	11	3.5	7.5	6.3	77	7.37	1.26	2.02	5.04	5.11	487	2	1	2	2
1216	zfg01216	1	48	79.5	32.1	47.4	1.5	37	30	38	69	2.4	5.2	2.3	2.9	6.06	95	5.25	1.92	1.03	3.59	5.31	234	2	1	2	2
1217	zfg01217	2	48	77.9	32.8	45.1	1.4	13	12	20	99	1.5	8.1	3.3	4.8	2.91	65	6.16	2.15	1.4	4.11	5.11	314	1	2	2	2
1218	zfg01218	1	57	75.1	27.2	47.9	1.8	21	17	42	86	2.9	24.7	7.1	17.6	4.34	78	6.52	3.04	1.62	4.07	5.33	436	1	1	1	1
1219	zfg01219	1	36	81	28.9	52.1	1.8	54	32	59	113	1.8	9.1	3.2	5.9	3.53	70	5.43	2.7	1.07	3.55	5.16	472	1	1	1	1
1222	zfg01222	2	48	88.4	39.5	48.9	1.2	16	11	18	98	3.1	8.7	4.2	4.5	2.99	49	3.15	1.03	0.99	1.92	5.55	302	1	1	2	2
1223	zfg01223	1	32	72.4	23.2	49.2	2.1	39	23	51	58	5.6	11.6	4.3	7.3	6.09	86	4.12	2.75	0.83	2.55	6.19	533	1	1	2	2
1225	zfg01225	1	24	78.2	27.3	50.9	1.9	8	12	15	83	2.6	12.7	5.6	7.1	6.7	85	3.5	0.54	1.44	1.95	5.12	504	2	2	2	2
1227	zfg01227	2	56	78.6	29.7	48.9	1.6	29	21	80	74	2.9	7.5	7	0.5	6.71	57	9.53	25.66	0.83	1.49	5.23	351	1	1	1	1
1229	zfg01229	1	38	82	30	52	1.7	28	21	38	61	1.6	12	5.2	6.8	5.19	99	4.5	0.89	1.19	2.94	5.3	520	1	2	2	2
1231	zfg01231	2	32	81.4	35.7	45.7	1.3	8	12	7	63	2.9	8	3	5	3.68	48	3.63	0.75	1.49	1.96	4.56	232	2	2	2	2
1234	zfg01234	1	58	75.6	30.5	45.1	1.5	24	19	57	84	9.7	18.1	6	12.1	7.15	79	4.96	1.83	1.02	3.25	5.23	370	2	1	1	1
1235	zfg01235	1	38	80.2	28.8	51.4	1.8	42	21	145	64	2.7	13.1	4.1	9	3.74	72	6.72	3.69	1.15	4.73	5.16	486	1	1	1	1
1236	zfg01236	1	70	73.9	30.8	43.1	1.4	14	19	14	61	0.5	5.7	2.4	3.3	5.44	82	5.86	1.45	1.48	3.91	5.47	243	2	2	2	2
1237	zfg01237	1	58	73.5	28.6	44.9	1.6	20	22	53	74	1.5	13.3	4.1	9.2	5.37	99	6.17	3.01	1.2	3.98	5.3	285	1	1	2	2
1238	zfg01238	1	54	79.8	31.6	48.2	1.5	70	37	85	81	1.8	12	5	7	3.79	72	4.26	1.88	1.14	2.49	7.19	414	1	2	1	2
1239	zfg01239	1	55	78.4	31.5	46.9	1.5	15	20	68	68	1.6	5.8	2	3.8	6.31	62	6.3	2.14	1.4	4.11	5.46	406	2	1	1	1
1240	zfg01240	1	47	74.4	25.3	49.1	1.9	22	20	16	59	4.6	22.6	9.3	13.3	4.96	72	4.43	0.98	1.49	2.61	6.34	498	2	2	1	2
1241	zfg01241	2	56	91.6	44.3	47.3	1.1	7	13	20	89	1.5	15.5	5.4	10.1	3.75	65	4.62	1.52	1.01	3.13	5.4	359	1	1	2	2
1242	zfg01242	2	56	78.2	30.9	47.3	1.5	23	25	32	110	3.7	7.8	3.4	4.4	6.82	49	4.28	0.91	1.22	2.73	5.5	296	2	2	2	2
1243	zfg01243	1	25	76	27.4	48.6	1.8	87	39	35	66	2.4	8.6	3.5	5.1	5.32	92	4.89	1.52	0.9	3.5	5.12	539	1	1	1	1
1244	zfg01244	1	33	75.1	29.3	45.8	1.6	46	24	33	67	4	10.9	3.4	7.5	5.31	81	6.12	1.26	1.21	4.42	4.76	456	1	1	2	2
1245	zfg01245	2	56	68.6	25	43.6	1.7	22	27	9	67	0.7	6.7	3.1	3.6	5.3	67	5.79	0.58	2.42	3.37	4.95	249	2	2	2	2
1246	zfg01246	1	36	74.8	29.2	45.6	1.6	19	13	22	66	1.4	11.4	3.9	7.5	3.43	76	5.37	6.26	0.76	2.54	4.71	410	2	1	2	2
1248	zfg01248	1	34	76.1	25.9	50.2	1.9	12	19	12	90	3	16	5	11	5.52	99	4.57	0.95	1.18	3.06	5.04	382	2	2	2	2
1249	zfg01249	2	59	66.9	26.9	40	1.5	11	14	9	54	1.3	4.6	2.7	1.9	5.79	67	4.07	0.88	1.44	2.3	4.62	142	2	2	2	2
1250	zfg01250	1	50	72.1	23.9	48.2	2	33	21	30	77	3.7	7.1	3.1	4	4.35	76	5.15	1.26	1.28	3.29	5.55	373	2	2	2	2
1251	zfg01251	1	52	77.6	30.7	46.9	1.5	14	26	66	76	2.7	11.5	4.9	6.6	4.39	83	4.1	0.87	1.87	2.09	5.2	302	2	2	1	2
1253	zfg01253	2	44	76.5	31.5	45	1.4	13	10	14	76	1.5	11.2	4.2	7	3.19	66	5.39	1.69	1.29	3.59	5.03	282	2	2	2	2
1254	zfg01254	1	50	80.8	33.2	47.6	1.4	24	21	26	92	3	9.3	3.5	5.8	3.38	83	4.67	1.96	0.94	3.02	4.84	455	1	1	2	2
1255	zfg01255	2	47	79.4	34.4	45	1.3	16	20	26	71	1.8	7.3	3.3	4	5.62	78	4.39	1.45	1.42	2.63	5.3	326	2	2	2	2
1256	zfg01256	2	56	83.3	36.3	47	1.3	41	32	46	108	2.4	6.4	3	3.4	5.13	77	6.82	2.11	1.49	4.71	5.38	417	1	1	2	2
1257	zfg01257	1	56	72.3	32.1	40.2	1.3	35	30	148	70	7.3	8	3.9	4.1	6.96	83	6.64	1.25	2.02	4.22	5.31	423	2	1	1	1
1260	zfg01260	1	60	83.9	32.2	51.7	1.6	25	17	33	79	2.8	12.5	4.4	8.1	4.28	71	7.06	1.27	1.49	5.06	5.36	392	2	1	2	2
1261	zfg01261	2	39	75.1	28.2	46.9	1.7	13	12	8	58	1.2	13.3	6	7.3	2.72	51	2.82	0.57	0.99	1.69	5.01	201	2	1	2	2
1262	zfg01262	2	28	73.7	27.5	46.2	1.7	11	14	15	45	3.5	7.1	3.4	3.7	5.62	70	4.47	0.61	1.42	2.82	4.73	261	2	2	2	2
1263	zfg01263	2	59	82.7	34.2	48.5	1.4	36	23	58	73	1.2	8	3.4	4.6	7.67	77	4.95	2.61	1.11	2.95	7.95	431	2	1	2	2
1264	zfg01264	1	70	69.4	28.2	41.2	1.5	16	21	20	75	1	5.3	2.3	3	8.81	98	4.95	1.16	1.77	2.81	6.57	427	2	2	2	2
1265	zfg01265	2	52	81.3	35.6	45.7	1.3	12	24	14	86	1.7	6	3	3	2.86	69	4.65	1.19	1.58	2.73	5.58	376	2	2	2	2
1266	zfg01266	1	61	78.8	33.6	45.2	1.3	18	24	20	55	1.4	18.1	5.4	12.7	3.66	86	5.42	1.08	1.43	3.72	5.29	233	2	2	1	2
1267	zfg01267	2	47	79.6	33.3	46.3	1.4	16	12	23	72	2.1	18.4	5.4	13	4.45	62	5.86	3	1.04	4.03	5.95	323	2	1	1	1
1269	zfg01269	2	31	81.8	33	48.8	1.5	13	15	21	59	1.5	15.2	5.9	9.3	4.05	57	4.99	0.73	1.78	3.12	5.59	250	2	2	2	2
1270	zfg01270	1	57	76.6	28.4	48.2	1.7	43	33	308	94	13.4	12.6	4.5	8.1	6.98	98	6.49	2.99	1.37	4.11	5.57	362	1	1	1	1
1271	zfg01271	2	50	73.7	28	45.7	1.6	7	15	17	63	2.6	9.6	3.8	5.8	3.85	53	5.3	1.86	1.71	3.06	5.21	310	2	2	2	2
1272	zfg01272	1	52	75.4	28.1	47.3	1.7	38	23	197	72	2.4	12.7	4.7	8	5.31	73	7.75	1.89	1.41	5.79	6.7	337	1	1	1	1
1274	zfg01274	1	42	81.7	31	50.7	1.6	16	18	42	77	1.1	17	4.4	12.6	4.42	86	8.93	1.29	1.13	7.06	5.02	381	2	1	2	2
1277	zfg01277	2	41	79.3	31.3	48	1.5	13	18	12	68	1.6	11.8	5	6.8	3.68	59	5.68	1.28	1.97	3.22	4.75	266	2	2	2	2
1279	zfg01279	1	26	78.5	29.2	49.3	1.7	18	14	33	53	1.7	14.2	5.5	8.7	6.71	85	4.57	0.67	1.2	2.93	5.06	375	2	2	2	2
1281	zfg01281	2	30	77	35.3	41.7	1.2	16	29	32	66	2.8	3.9	2.6	1.3	2.63	57	4.47	0.9	1.92	2.18	4.27	342	2	2	2	2
1283	zfg01283	2	45	74.6	29.8	44.8	1.5	14	15	11	63	1.4	3.8	2.1	1.7	2.99	45	5.14	2.66	1.17	2.8	4.78	268	2	1	2	2
1285	zfg01285	2	59	78.3	33.5	44.8	1.3	26	23	32	94	2.4	5.7	2.2	3.5	8.37	60	5.44	1.5	1.24	3.48	8.25	256	2	2	2	2
1286	zfg01286	2	37	80.6	33.2	47.4	1.4	14	20	14	60	3.3	10.8	4.5	6.3	4.82	70	5.48	1.16	2.03	3.28	4.86	305	2	2	2	2
1287	zfg01287	2	28	84.8	38.1	46.7	1.2	17	14	23	52	11.6	5	2.6	2.4	5.19	61	4.26	0.75	1.18	2.95	4.98	359	1	2	2	2
1291	zfg01291	2	49	77.6	30.9	46.7	1.5	12	21	9	63	2.3	9.2	3.6	5.6	3.89	55	3.55	1.45	1.52	1.45	4.84	220	2	2	2	2
1292	zfg01292	2	75	76.4	34	42.4	1.2	17	22	20	54	3.4	10.2	3.6	6.6	7.69	64	6.35	1.39	1.23	4.68	5.92	339	1	1	2	2
1293	zfg01293	1	58	77.2	29.1	48.1	1.7	18	22	27	74	1.8	16.1	4.9	11.2	4.09	69	5.94	1.43	1.21	4.4	4.79	301	1	1	2	2
1294	zfg01294	1	42	83	30.2	52.8	1.7	32	28	13	67	1.6	17.2	6.1	11.1	5.6	108	4.86	0.78	1.18	3.27	4.65	389	2	2	1	2
1296	zfg01296	1	67	82.8	33.8	49	1.4	36	24	54	103	2.9	18.8	6	12.8	6.96	77	5.3	1.57	1.16	3.68	5.47	372	1	2	1	2
1297	zfg01297	2	41	80.4	34.2	46.2	1.4	10	15	14	75	2.5	6.4	2.6	3.8	3.72	66	5.92	0.91	1.99	3.78	5.2	214	2	2	2	2
1299	zfg01299	1	29	75.3	27.5	47.8	1.7	20	18	25	58	6.7	8.9	3.4	5.5	5.15	87	4.91	1.63	1.18	3.33	5.24	372	2	2	2	2
1300	zfg01300	2	49	81.2	36.4	44.8	1.2	17	25	24	82	1.6	9.1	3.4	5.7	5.99	57	5.45	1.09	1.75	3.47	5.08	387	2	2	2	2
1302	zfg01302	2	48	71.2	25.4	45.8	1.8	15	20	7	44	0.8	8.8	3.4	5.4	4.39	54	4.69	0.7	1.79	2.65	4.36	239	2	2	2	2
1305	zfg01305	1	61	79.9	30.9	49	1.6	54	35	22	72	6.5	11.1	3.9	7.2	4.35	72	5.31	1.75	1.36	3.6	5.92	404	1	2	1	2
1307	zfg01307	2	53	77.8	31.8	46	1.4	37	33	59	77	2.6	5.6	2.1	3.5	3.72	64	6.28	2.36	1.57	4.04	5.09	311	2	1	2	2
1308	zfg01308	1	42	80.8	29.4	51.4	1.7	37	31	33	67	2	13.9	4.8	9.1	2.14	78	4.78	1.75	1.22	2.99	5.28	326	2	2	2	2
1309	zfg01309	2	46	75	30.4	44.6	1.5	11	12	16	66	1.1	7.3	2.4	4.9	3.63	73	5.96	1.91	1.15	4.36	5.8	309	2	1	2	2
1311	zfg01311	2	40	77.7	27.9	49.8	1.8	9	14	9	40	1.5	17.3	4.6	12.7	3.75	43	6.6	1.57	1.7	4.45	4.77	225	2	1	1	1
1312	zfg01312	2	30	80.1	29.5	50.6	1.7	19	15	16	50	0.9	14.9	5.1	9.8	3.89	63	3.64	0.92	1.32	2.15	5.19	296	1	2	2	2
1314	zfg01314	2	32	72.4	27.4	45	1.6	20	22	11	54	2	5.8	2.9	2.9	3.05	50	4.05	1.06	1.95	1.76	4.8	290	2	2	2	2
1315	zfg01315	2	48	76.7	28.1	48.6	1.7	15	18	51	121	2.2	9.4	3.3	6.1	3.63	54	5.97	4.11	1.13	3.65	5.27	314	2	1	2	2
1316	zfg01316	1	57	74.1	29.2	44.9	1.5	13	21	17	129	3.8	9.9	4.8	5.1	4.54	74	3.78	0.56	2.28	1.43	5.27	307	2	2	2	2
1318	zfg01318	1	45	79.9	30.7	49.2	1.6	33	28	167	70	1.2	6.8	2.5	4.3	4.5	89	7.47	6.6	0.94	4.3	4.61	413	2	1	1	1
1320	zfg01320	1	29	79	28.6	50.4	1.8	19	22	83	87	4.8	18.3	6	12.3	4.37	80	5.36	1.64	1.71	3.22	4.52	429	2	2	1	2
1323	zfg01323	2	29	81	35.3	45.7	1.3	40	22	31	44	1	17.7	5.6	12.1	4.2	53	5.19	1.28	1.26	3.34	4.58	283	1	2	1	2
1324	zfg01324	2	61	77	29.6	47.4	1.6	12	23	16	80	2.2	10.5	3.9	6.6	5.06	61	5.89	0.9	2.22	3.48	5.1	254	2	2	2	2
1325	zfg01325	2	66	81	36.7	44.3	1.2	14	23	13	125	4.3	11.9	4.4	7.5	7.8	72	5.01	0.97	1.31	3.4	4.85	305	2	2	2	2
1326	zfg01326	1	46	81.5	33.2	48.3	1.5	47	32	27	47	2.9	22	7.7	14.3	5.89	83	4.9	0.87	1.36	3.31	4.5	339	2	2	1	2
1327	zfg01327	2	33	75.9	30.1	45.8	1.5	12	17	10	46	1.6	9.3	3.6	5.7	3.61	57	4.59	0.81	1.57	2.77	4.27	218	2	2	2	2
1328	zfg01328	2	57	84.1	39.3	44.8	1.1	20	21	12	119	21.5	7.4	3.2	4.2	5.38	50	6.04	1.61	1.59	4.1	4.81	261	2	2	2	2
1329	zfg01329	1	39	76	25	51	2	20	16	17	47	2.2	19	5.3	13.7	3.73	91	6.49	1.42	1.2	4.83	4.59	331	2	1	1	1
1330	zfg01330	1	36	70.8	24.6	46.2	1.9	18	15	109	67	3.8	23.2	6.6	16.6	4.38	80	5.59	1.67	1.1	3.89	5.02	354	2	2	1	2
1331	zfg01331	1	57	78.2	38.2	40	1	23	19	12	69	4.6	12.8	5	7.8	4.81	88	3.52	0.64	1.35	1.98	4.85	318	2	2	2	2
1332	zfg01332	1	32	80.5	32.8	47.7	1.5	24	19	26	87	4.9	7.3	2.8	4.5	4.47	82	6.25	2.08	1.66	4.13	5.41	374	2	1	2	2
1333	zfg01333	2	34	84.9	37.3	47.6	1.3	10	16	15	52	2.3	11.9	4.5	7.4	5.69	64	5.59	0.55	1.92	3.54	4.82	315	2	2	2	2
1334	zfg01334	2	52	79.5	31.8	47.7	1.5	8	14	16	92	4.3	8	3.2	4.8	6.06	58	4.12	6.84	0.78	1.54	5.34	350	2	1	2	2
1335	zfg01335	2	29	88.3	36.4	51.9	1.4	11	18	10	60	1.2	13.3	4.3	9	4.23	67	5.82	1.08	1.84	3.63	4.84	419	2	2	2	2
1340	zfg01340	2	33	73.8	31.4	42.4	1.4	9	16	10	70	3.8	14.9	6.3	8.6	3.31	65	2.92	0.96	1.33	1.4	4.83	282	2	2	2	2
1341	zfg01341	1	58	79	33	46	1.4	26	17	27	109	9.4	6.9	2.5	4.4	5.15	98	5.59	1.63	1.13	3.85	5.67	368	1	2	2	2
1342	zfg01342	1	36	80.3	32.6	47.7	1.5	47	38	253	79	7.1	8.5	2.5	6	8.5	93	6.11	1.7	1.37	4.25	5.12	396	2	1	1	1
1343	zfg01343	1	48	65.3	20.1	45.2	2.2	28	19	39	38	2	16.9	5	11.9	6.58	102	5.29	1.53	1.1	3.61	7.15	360	2	2	2	2
1344	zfg01344	1	71	78.8	32.3	46.5	1.4	9	17	21	75	4.9	18.9	5.7	13.2	6.82	79	4.96	1.42	1.17	3.23	5.76	342	2	2	1	2
1346	zfg01346	1	30	80.2	30.8	49.4	1.6	221	316	1172	109	9.5	28.3	13.4	14.9	2.55	73	6.45	1.21	2.24	3.68	5.12	325	1	1	1	1
1347	zfg01347	1	57	78.7	31.3	47.4	1.5	18	18	39	87	4.2	9.4	3.1	6.3	4.64	95	5.63	3.11	0.96	3.85	6.02	453	1	1	2	2
1348	zfg01348	2	57	80.2	36	44.2	1.2	31	31	33	97	2.8	9.4	3.1	6.3	5.64	53	6.3	1.05	1.05	4.79	5.34	333	1	1	2	2
1349	zfg01349	1	44	71.7	20.5	51.2	2.5	42	22	20	80	8.2	9.4	4	5.4	7.48	90	3.79	0.97	1.03	2.53	4.75	371	2	1	2	2
1350	zfg01350	1	42	71.2	23.4	47.8	2	16	21	17	62	3.3	26.4	7.3	19.1	5.7	116	4.98	1.57	1.06	3.43	4.22	387	2	2	1	2
1351	zfg01351	1	41	74.3	25.8	48.5	1.9	34	21	87	73	1	12.2	3.8	8.4	6.48	122	5.38	2.58	1.11	3.42	5.39	542	1	1	1	1
1352	zfg01352	1	41	77.3	31.3	46	1.5	16	15	18	67	1.8	11.6	3.5	8.1	4.51	94	4.9	1.28	1.07	3.47	5.15	393	2	2	2	2
1353	zfg01353	1	44	70.1	27.9	42.2	1.5	23	18	65	109	5.5	3.6	2.1	1.5	7.42	83	5.5	6.56	0.86	2.75	5.28	486	1	1	1	1
1354	zfg01354	1	46	74.9	31.9	43	1.3	18	22	44	85	0.4	14.1	5.8	8.3	4.85	89	4.79	1.23	1.3	3.13	4.8	358	2	2	2	2
1355	zfg01355	1	42	71.7	24.1	47.6	2	41	27	62	76	16.9	17.1	5.8	11.3	3.4	87	4.76	1.73	1.31	2.91	5.4	443	1	2	1	2
1356	zfg01356	1	40	71.5	24.9	46.6	1.9	48	27	61	51	2.4	15.1	4.1	11	4.92	95	7.17	4.73	0.96	3.76	4.46	503	1	1	1	1
1358	zfg01358	1	40	73.7	27.9	45.8	1.6	21	20	11	85	11.7	8.8	3.7	5.1	6	75	5.24	3.33	1.08	3.38	4.36	633	2	1	2	2
1359	zfg01359	1	54	73.5	26.7	46.8	1.8	15	20	13	66	6.3	11.7	4.1	7.6	6.87	96	4.01	0.63	1.41	2.36	5.07	318	2	2	2	2
1360	zfg01360	2	47	79.7	36	43.7	1.2	12	16	10	75	3.6	8.1	2.9	5.2	4.84	61	5.22	1.39	1.46	3.41	5.43	301	1	2	2	2
1361	zfg01361	2	59	72	29.3	42.7	1.5	20	22	13	76	1.2	8.2	3.1	5.1	4.46	64	5.11	1.18	1.49	3.46	4.85	294	2	2	2	2
1362	zfg01362	1	36	74.8	27.2	47.6	1.8	42	39	45	45	3.7	5.8	2.8	3	5.64	81	3.79	3.64	0.89	1.86	5.25	482	2	1	2	2
1363	zfg01363	1	33	72.7	25.7	47	1.8	26	22	37	114	8.1	7.1	3.1	4	4.89	94	4.42	1.14	1.27	2.78	5.31	410	2	2	2	2
1364	zfg01364	1	35	77.9	32.3	45.6	1.4	10	15	13	54	1.6	5	2.7	2.3	5.21	116	4.41	1.53	1.85	2.13	4.61	355	2	2	2	2
1365	zfg01365	1	36	73	27	46	1.7	18	19	29	90	7	8.6	3.5	5.1	5.43	86	4.83	1.48	1	3.35	4.18	369	2	1	2	2
1366	zfg01366	1	39	76.7	25.6	51.1	2	12	19	27	97	11	3	2.4	0.6	5.84	79	5.78	7.03	1.1	2.72	4.24	344	2	1	2	2
1367	zfg01367	1	36	73.4	26.2	47.2	1.8	18	24	13	76	2.6	7.7	2.9	4.8	6.43	100	5.09	0.93	1.43	3.44	4.79	422	2	2	2	2
1368	zfg01368	1	37	72.8	26.1	46.7	1.8	22	21	26	62	1.5	18.2	6	12.2	6.3	90	5.38	1.47	1.11	3.84	5.11	473	2	2	1	2
1369	zfg01369	1	34	83.1	31.1	52	1.7	95	80	139	86	3.3	23.7	7.5	16.2	5.82	78	6.77	4.15	1.4	4.42	4.7	521	1	1	1	1
1370	zfg01370	1	36	75.2	29.4	45.8	1.6	28	18	94	54	2.7	6.9	3	3.9	7.68	78	5.22	2.25	1.1	3.26	4.04	357	2	2	1	2
1371	zfg01371	1	37	73.6	29.7	43.9	1.5	21	32	54	72	1.7	10.1	3.7	6.4	5.98	89	5.98	1.46	1.25	4.39	4.15	457	1	1	2	2
1373	zfg01373	1	35	72	25.8	46.2	1.8	32	16	30	55	60.1	6.2	2.8	3.4	6.06	84	4.5	2.03	0.92	2.96	5.12	314	2	1	2	2
1374	zfg01374	1	33	73.3	26.8	46.5	1.7	17	18	24	83	11.6	6.6	3.2	3.4	4.64	97	4.19	1.57	1.2	2.63	4.62	515	2	2	2	2
1375	zfg01375	1	29	71	24.5	46.5	1.9	25	15	44	97	13.8	9.4	9.3	0.1	8.23	85	4.62	22.8	0.73	0.9	3.69	418	2	1	1	1
1376	zfg01376	1	28	78.8	30.4	48.4	1.6	37	30	29	74	4.6	6.1	2.8	3.3	6.43	95	4.97	4.11	1.06	2.72	3.58	439	2	1	2	2
1377	zfg01377	1	37	69.6	22.4	47.2	2.1	25	30	59	88	3.7	13.5	6	7.5	6.4	86	4.18	1.92	1.64	2.1	4.44	540	2	2	2	2
1378	zfg01378	1	34	82.4	34.5	47.9	1.4	12	19	9	65	4.2	14.5	6.4	8.1	5.85	97	4.92	0.99	1.91	2.85	5.18	337	2	2	2	2
1379	zfg01379	1	38	72.8	24.6	48.2	2	21	18	15	50	5.3	9.6	4.3	5.3	5.95	82	4.03	1.27	1.42	2.32	4.93	397	2	2	2	2
1382	zfg01382	1	35	73.6	28.4	45.2	1.6	24	16	36	83	9.5	7.9	3.1	4.8	6.77	90	4.93	1.27	1.04	3.53	4.46	296	2	2	2	2
1383	zfg01383	1	30	66.2	22.5	43.7	1.9	17	16	30	43	5.3	8.6	3.3	5.3	6.63	114	3.67	1.61	1	2.48	4.38	410	2	1	2	2
1384	zfg01384	1	33	67.8	22.1	45.7	2.1	4	36	48	68	3.1	7.5	7.2	0.3	5.61	84	6.15	20.94	0.71	1.56	4.95	274	1	1	1	1
1385	zfg01385	1	25	77.4	30.2	47.2	1.6	96	45	237	86	2.7	13.1	5.1	8	4.03	69	5.52	1.26	1.56	3.7	4.82	294	2	2	1	2
1386	zfg01386	1	29	73.3	23.2	50.1	2.2	43	29	78	95	6.6	13.1	4.9	8.2	6.19	79	4.91	1.59	1.53	2.82	4.42	513	2	2	1	2
1387	zfg01387	1	29	79.8	32.2	47.6	1.5	10	34	45	86	7.3	9	4.2	4.8	9.34	80	6.32	13.7	0.77	2.73	4.5	378	2	1	2	2
1388	zfg01388	1	30	72.7	26.2	46.5	1.8	16	15	21	71	12.9	4.9	2.2	2.7	4.84	92	4.06	2.42	0.86	2.5	4.28	343	2	1	2	2
1389	zfg01389	1	30	79	31	48	1.5	26	21	18	85	5.2	10.8	4.2	6.6	5.67	82	4.46	1.12	1.09	2.99	4.46	324	2	2	2	2
1390	zfg01390	1	28	69.3	21.3	48	2.3	17	19	22	53	1.9	19	6.5	12.5	5.73	87	3.64	0.62	1.18	2.26	4.57	378	2	2	1	2
1391	zfg01391	1	27	71.5	24.5	47	1.9	13	22	56	62	1.6	13.9	5.3	8.6	6.35	86	3.76	1.84	0.81	2.52	4.02	370	2	1	2	2
1394	zfg01394	1	29	78.4	29.5	48.9	1.7	47	29	50	60	8	6.5	2.6	3.9	4.16	77	4.41	1.51	1.26	2.68	4.64	380	2	2	2	2
1395	zfg01395	1	31	74.8	26.3	48.5	1.8	26	23	26	64	4.6	8	3.1	4.9	5.78	89	5.31	1.44	1.43	3.54	5.21	457	2	2	2	2
1397	zfg01397	1	30	73.6	25.3	48.3	1.9	15	17	11	62	7	8.7	3.8	4.9	6.58	104	3.94	0.89	1.27	2.46	4.42	366	2	2	2	2
1399	zfg01399	1	24	80.6	31.7	48.9	1.5	13	18	17	83	3.3	15.6	6.7	8.9	3.85	91	3.56	1.01	1.55	1.79	4.68	391	2	2	2	2
1400	zfg01400	1	28	73.9	27	46.9	1.7	36	20	47	60	2.7	9.6	3.3	6.3	7.25	82	4.97	1.89	1.22	3.06	4.93	394	2	2	2	2
1401	zfg01401	1	24	69	25.5	43.5	1.7	74	28	31	78	5.3	13.4	4.4	9	5.09	110	4.44	0.98	0.93	3.18	4.36	428	1	1	1	1
1402	zfg01402	1	39	77.2	25.3	51.9	2.1	42	28	27	57	7.3	7.7	3.8	3.9	5.9	90	5.6	5.59	0.91	2.84	4.83	438	1	1	2	2
1403	zfg01403	1	38	76.5	28.5	48	1.7	21	15	44	93	7.8	9.7	5.1	4.6	7.02	77	4.06	8.43	0.67	2.05	4.47	403	1	1	2	2
1404	zfg01404	1	35	70.6	21.3	49.3	2.3	14	16	10	50	5.2	17	7.5	9.5	4.45	84	3.51	1.13	1.48	1.82	4.79	368	2	2	1	2
1405	zfg01405	1	34	79.3	29.5	49.8	1.7	61	54	87	70	5.2	9.4	4.1	5.3	6.23	91	5.05	3.69	0.93	3.26	5.39	353	1	1	1	1
1406	zfg01406	1	33	73.3	24.5	48.8	2	73	43	56	104	4.1	14	5.9	8.1	4.63	90	3.23	1.57	1.11	1.76	5.28	404	1	2	1	2
1407	zfg01407	1	29	81.9	29.5	52.4	1.8	20	25	26	64	2	9.5	3.8	5.7	6.41	86	5.85	1.34	1.64	3.76	5.05	352	2	2	2	2
1408	zfg01408	1	30	75.5	27.7	47.8	1.7	19	20	23	80	3.3	12.5	4.9	7.6	5.16	80	4.62	1.12	1.09	3.24	4.41	371	2	2	2	2
1409	zfg01409	1	27	78.2	30.8	47.4	1.5	8	17	16	82	1.7	13.2	4.7	8.5	5.57	85	4.54	0.73	1.39	3.04	4.08	412	2	2	2	2
1410	zfg01410	1	32	71	24.2	46.8	1.9	13	14	20	95	9.4	5	3.2	1.8	4.44	64	3.78	3.37	1.4	1.37	4.31	377	2	1	2	2
1411	zfg01411	1	35	69.2	22.3	46.9	2.1	18	23	19	71	4.9	8.7	3.8	4.9	7.72	101	5.08	7.06	0.69	2.19	4.32	448	2	1	2	2
1412	zfg01412	1	29	80.9	30.2	50.7	1.7	43	26	39	101	12.9	6.9	3.2	3.7	5.65	80	4.11	0.82	1.6	2.31	4.5	286	2	2	2	2
1413	zfg01413	1	27	77.1	26.7	50.4	1.9	20	17	27	82	3.7	7.5	2.9	4.6	8.2	103	5.5	1.65	1.09	3.91	5.07	423	1	2	2	2
1414	zfg01414	1	26	70	24	46	1.9	20	29	17	70	13.3	10.4	3.5	6.9	6.59	100	5.08	1.69	1.03	3.6	4.6	343	2	1	2	2
1416	zfg01416	1	28	78.6	27.1	51.5	1.9	14	22	23	77	1.8	12.4	3.8	8.6	5.25	85	5.66	2.47	1.03	3.91	4.79	443	1	1	2	2
1417	zfg01417	1	27	83.1	29.5	53.6	1.8	9	16	15	60	1.9	11.5	3.8	7.7	5.74	87	4.66	0.8	1.11	3.32	4.52	390	2	2	2	2
1418	zfg01418	1	25	80.1	32.2	47.9	1.5	10	16	23	120	4.9	8.8	3.8	5	7.57	89	4.03	1.09	1.31	2.38	4.4	379	2	2	2	2
1419	zfg01419	1	25	76.1	27.2	48.9	1.8	25	25	20	81	3.7	8.2	2.4	5.8	8.87	101	4.38	1.05	1.35	2.75	4.97	325	2	2	2	2
1420	zfg01420	1	23	72.7	23.8	48.9	2.1	14	15	13	73	2.6	8.8	3.4	5.4	7.76	85	4.29	0.98	1.19	2.71	4.31	425	2	2	2	2
1421	zfg01421	1	38	72	28.8	43.2	1.5	20	19	37	72	2.9	10.1	4.3	5.8	5.46	81	4.09	1.46	1.14	2.48	4.15	475	2	2	2	2
1422	zfg01422	1	35	75.1	25	50.1	2	19	13	23	68	13	10.1	3.9	6.2	5.51	124	4.6	1.34	1.09	3.08	4.22	490	1	2	2	2
1423	zfg01423	1	32	76.1	31.2	44.9	1.4	17	20	40	47	2.2	12.2	4.3	7.9	7.91	93	7.6	2.8	1.4	5.52	5.08	420	2	1	2	2
1424	zfg01424	1	29	72.4	23.2	49.2	2.1	19	27	18	72	3.4	12.4	4.9	7.5	4.28	92	3.55	0.74	1.12	2.3	4.6	364	2	2	2	2
1425	zfg01425	1	36	76.8	27.6	49.2	1.8	11	19	13	73	6.7	14.3	5.5	8.8	5.99	88	4.98	1.16	2.56	2.22	4.47	378	2	2	2	2
1426	zfg01426	1	36	73.8	24.4	49.4	2	38	22	291	93	3	23.1	6.4	16.7	6.49	83	5.05	2.01	1.01	3.44	5.28	432	1	1	1	1
1427	zfg01427	1	28	73.8	28.6	45.2	1.6	15	17	23	43	4.7	7.6	2.8	4.8	5.73	103	4.77	1.62	1.15	3.17	5.07	316	2	2	2	2
1428	zfg01428	1	29	73	28.3	44.7	1.6	29	23	54	66	3.9	9.4	3.6	5.8	5.62	92	4.9	1.57	1.58	2.99	4.56	349	2	2	2	2
1429	zfg01429	1	34	75.2	26.5	48.7	1.8	48	26	93	81	10.8	13.6	5.5	8.1	5.59	75	5.88	3.16	1.35	3.31	6.97	465	2	1	1	1
1430	zfg01430	1	33	76.6	26.7	49.9	1.9	43	31	46	100	9.4	8.2	3.3	4.9	5.67	98	5.31	8.66	0.79	2.69	5.01	631	1	1	2	2
1431	zfg01431	1	29	74.8	29.9	44.9	1.5	14	20	10	58	6.8	17.7	6.8	10.9	4.86	88	3.48	1.02	1.43	1.93	4.71	324	2	2	1	2
1432	zfg01432	1	29	70.4	26.9	43.5	1.6	14	18	24	85	5	10.3	3.9	6.4	3.45	85	3.71	1.25	0.88	2.41	4.9	339	2	1	2	2
1433	zfg01433	1	35	73.5	24.2	49.3	2	10	22	18	71	3.5	11.6	4	7.6	5.07	100	4.37	1.44	1.28	2.62	4.69	350	1	2	2	2
1434	zfg01434	1	25	80.6	35	45.6	1.3	12	17	20	77	2.1	8.1	3.5	4.6	7.39	89	4.01	0.69	1.46	2.39	4.26	385	2	2	2	2
1435	zfg01435	1	24	76.3	28.4	47.9	1.7	11	14	10	53	7	6.4	2.9	3.5	6.12	80	5.35	1.91	1.29	3.58	4.52	371	2	2	2	2
1436	zfg01436	1	36	79.7	30.4	49.3	1.6	25	29	58	64	7.1	16.3	5.9	10.4	5.37	83	5.75	1.38	1.69	3.7	4.89	386	2	2	2	2
1437	zfg01437	1	34	79.5	28.3	51.2	1.8	30	19	54	60	3.3	13.3	5	8.3	3.88	91	4.7	3.13	1.04	2.87	5.18	439	2	1	2	2
1438	zfg01438	1	29	76.3	25.8	50.5	2	14	22	26	76	4.9	23.1	9.6	13.5	4.59	94	3.85	0.44	2.17	1.73	4.93	362	2	2	1	2
1439	zfg01439	1	34	58.2	20.2	38	1.9	21	35	189	90	21.5	2.1	0.3	1.8	7.34	35	7.75	45.48	0.86	1.32	3.93	208	2	1	1	1
1440	zfg01440	1	32	74.5	26.8	47.7	1.8	6	16	16	84	2.5	10.9	4.7	6.2	2.9	98	4.5	1.35	1.12	2.94	4.27	498	2	2	2	2
1441	zfg01441	1	27	67.9	24	43.9	1.8	47	22	24	72	3.6	6	2.6	3.4	3.73	85	4.23	1.98	1.22	2.54	4.64	541	1	2	2	2
1442	zfg01442	1	25	75.3	25.8	49.5	1.9	12	15	12	75	32	15.3	6	9.3	3.94	85	3.65	1.54	1.58	1.85	4.6	204	2	2	2	2
1443	zfg01443	1	24	77.9	31.1	46.8	1.5	14	17	26	87	4.3	4.6	3.5	1.1	6.92	79	4.46	6.38	0.7	1.99	4.92	454	2	1	2	2
1444	zfg01444	1	28	70.8	25.5	45.3	1.8	12	12	20	87	2.7	4.8	2.4	2.4	5.48	84	3.56	2.01	1.22	1.72	4.48	379	2	2	2	2
1445	zfg01445	1	24	67.4	22.3	45.1	2	20	15	26	93	4.5	5.3	2.1	3.2	3.52	85	3.77	0.75	1.13	2.5	4.91	375	2	2	2	2
1446	zfg01446	1	27	74.9	28.7	46.2	1.6	35	20	75	66	5.1	9.5	4.2	5.3	2.99	89	4.67	4.47	1.27	1.91	4.79	470	2	1	1	1
1447	zfg01447	1	26	80.1	34.3	45.8	1.3	13	17	15	86	20.3	6.9	3.5	3.4	5.89	96	4.24	5.42	0.92	2.25	4.35	392	2	1	2	2
1448	zfg01448	1	34	70	26.3	43.7	1.7	21	16	25	71	10.4	7.1	3	4.1	7.15	83	5.46	1.29	1.11	4.24	4.55	350	1	1	2	2
1449	zfg01449	1	36	72.9	28.5	44.4	1.6	15	20	90	57	7.2	9.1	3.5	5.6	4.46	84	6.42	2.21	1.58	4.21	4.45	400	2	1	1	1
1450	zfg01450	1	27	71.1	24.3	46.8	1.9	12	13	10	62	4.9	8.8	4	4.8	4.98	69	3.67	1.44	1.08	2.23	4.66	314	2	2	2	2
1451	zfg01451	1	25	79.5	29.7	49.8	1.7	39	31	124	71	17.4	17.2	5.4	11.8	5.87	95	5.27	3.48	1.07	2.92	4.36	324	2	1	1	1
1452	zfg01452	1	26	76.7	26.9	49.8	1.9	11	19	23	82	7.5	26.3	8.2	18.1	4.74	104	4.48	1.44	1.35	2.83	4.2	452	2	2	1	2
1453	zfg01453	1	25	72.1	24.1	48	2	19	23	28	68	2.4	26.6	9.8	16.8	6.62	95	3.97	0.87	1.35	2.4	4.09	381	2	2	1	2
1454	zfg01454	1	24	79.5	30	49.5	1.6	38	18	31	87	8.9	5.6	2.7	2.9	8.16	80	4.97	1.59	1.25	3.4	4.36	392	1	2	2	2
1455	zfg01455	1	26	69.7	25	44.7	1.8	26	26	16	64	5.1	6.3	3.2	3.1	5.6	77	4.52	0.96	1.42	2.99	4.34	323	2	2	2	2
1456	zfg01456	1	28	73.9	28.4	45.5	1.6	11	13	10	65	8.5	7.3	3.1	4.2	5.74	94	3.83	3.29	0.85	2.13	4.8	432	2	1	2	2
1457	zfg01457	1	26	79	31.1	47.9	1.5	82	38	35	62	4.4	5.1	2.5	2.6	5.27	78	5.54	1.61	2.06	3.23	4.59	244	2	2	1	2
1458	zfg01458	1	29	75.1	26.5	48.6	1.8	18	22	33	100	1.8	11.3	3.8	7.5	4.87	99	4.91	1.42	1.16	3.31	4.69	433	2	2	2	2
1459	zfg01459	1	35	73.5	27	46.5	1.7	45	23	66	136	2.5	11.2	3.3	7.9	5.17	112	5.7	2.93	0.99	3.7	4.57	410	1	1	1	1
1461	zfg01461	2	38	72.9	27.6	45.3	1.6	50	27	33	54	6.8	13	5	8	4.78	55	4.43	1.62	1.28	2.82	5.19	313	1	2	1	2
1462	zfg01462	2	27	72.7	29.4	43.3	1.5	9	16	8	47	4.7	5.5	2.8	2.7	4.86	62	2.62	0.75	1.39	0.95	4.97	238	2	2	2	2
1463	zfg01463	2	31	77.7	31	46.7	1.5	8	13	7	57	2.7	11	4.4	6.6	7.41	69	3.84	0.85	1.51	2.12	4.51	282	2	2	2	2
1464	zfg01464	2	24	70.7	23.6	47.1	2	10	15	10	72	1.2	9.2	4.6	4.6	2.8	60	3.58	0.53	1.56	2.02	4.05	248	2	2	2	2
1465	zfg01465	2	28	75.5	28.7	46.8	1.6	11	18	10	47	3.1	12.1	5.9	6.2	4.58	62	4.31	0.65	1.91	2.46	4.26	264	2	2	2	2
1466	zfg01466	2	27	70.7	25	45.7	1.8	28	22	11	66	5.1	3.5	1.7	1.8	4.29	46	3.73	1.13	1.27	2.2	5.09	256	2	2	2	2
1467	zfg01467	2	25	75.9	26.9	49	1.8	13	14	14	46	1.8	16.3	6.1	10.2	3.43	68	3.31	1.5	1.04	1.91	5.44	316	2	2	2	2
1468	zfg01468	2	26	78.5	30	48.5	1.6	5	12	10	40	10.1	8	4.5	3.5	5.47	63	4.68	0.63	1.98	2.57	4.14	274	2	2	2	2
1469	zfg01469	2	27	75.7	29.7	46	1.5	15	12	14	48	1.6	15.7	6	9.7	3.79	80	4.49	0.87	1.63	2.57	4.75	324	2	2	2	2
1470	zfg01470	2	29	70.2	24.7	45.5	1.8	7	13	9	46	7.9	9.1	4.2	4.9	4.12	63	3.81	0.53	1.71	2.01	4.53	229	2	2	2	2
1471	zfg01471	2	25	78.8	30.2	48.6	1.6	9	14	9	52	2.9	10.7	4.8	5.9	3.5	61	4.56	0.71	1.78	2.65	4.55	327	2	2	2	2
1472	zfg01472	2	27	80	31.3	48.7	1.6	14	15	17	41	2.6	5.3	2.7	2.6	5.68	57	4.3	0.81	1.74	2.42	4.49	308	2	2	2	2
1473	zfg01473	2	24	77.1	29.5	47.6	1.6	11	15	16	61	1.5	9.2	4.2	5	3.94	60	4.71	0.78	1.77	2.86	4.1	342	2	2	2	2
1474	zfg01474	2	26	78.2	31.9	46.3	1.5	17	23	17	67	5.6	11.2	4.7	6.5	7.12	81	3.71	0.7	1.49	2.06	4.35	327	2	2	2	2
1475	zfg01475	2	25	81.8	31.7	50.1	1.6	11	17	14	71	4.7	18.6	7.1	11.5	4.38	72	4.26	0.83	1.55	2.51	4.27	329	2	2	1	2
1476	zfg01476	2	24	78	29.1	48.9	1.7	9	16	11	72	3.3	5.8	3.3	2.5	3.98	61	3.63	1.03	1.48	1.93	4.33	247	2	2	2	2
1477	zfg01477	2	31	70.8	29	41.8	1.4	17	17	7	66	4	7	3.1	3.9	3.53	53	4.13	0.57	1.41	2.7	4.35	215	2	2	2	2
1478	zfg01478	2	43	85.4	38.4	47	1.2	30	29	20	70	1.1	8.5	3.1	5.4	4.23	62	3.4	1	1.02	2.09	4.35	287	2	1	2	2
1479	zfg01479	1	49	75.6	25.8	49.8	1.9	27	18	90	84	4.7	12.5	3.9	8.6	6.34	70	6.12	3.02	1.29	4	5.2	392	1	1	1	1
1481	zfg01481	2	36	81.9	33.6	48.3	1.4	26	19	22	77	0.8	10.1	3.7	6.4	3.16	57	4.04	1.75	1.07	2.61	4.77	371	2	2	2	2
1482	zfg01482	1	56	82.3	32.7	49.6	1.5	32	25	49	86	3.1	13.4	4.2	9.2	3.32	80	6.79	2.15	1.3	4.78	5.36	489	1	1	2	2
1483	zfg01483	2	40	84.8	37.2	47.6	1.3	14	21	25	59	1.8	9.3	2.9	6.4	2.89	66	5.55	1.79	1.68	3.24	5.05	320	2	2	2	2
1488	zfg01488	1	38	76.4	29.9	46.5	1.6	27	23	32	84	1.8	10.5	3.7	6.8	5.45	86	4.89	1.55	1.19	3.29	4.68	343	2	2	2	2
1490	zfg01490	1	66	72.1	25.8	46.3	1.8	21	20	20	65	2	18.2	6.3	11.9	5.74	66	4.25	0.87	1.2	2.81	5.94	248	2	2	1	2
1491	zfg01491	2	34	79.5	30.9	48.6	1.6	7	17	19	70	1.5	13.5	4.9	8.6	5.56	81	4.44	1.64	1.2	2.86	4.59	327	2	2	2	2
1492	zfg01492	2	53	86.9	41	45.9	1.1	16	20	21	56	6.3	9.4	3.7	5.7	4.22	66	4.01	1.64	0.85	2.66	4.94	322	1	1	2	2
1493	zfg01493	2	78	72.6	30.9	41.7	1.3	9	13	25	69	1.5	9.2	3.7	5.5	5.57	64	5.52	1.78	1.61	3.43	4.95	319	2	2	2	2
1495	zfg01495	1	33	81.6	24.5	57.1	2.3	17	17	17	107	2.7	20.7	7.5	13.2	5.65	75	4.36	1.31	1.37	2.59	5.08	289	2	2	1	2
1496	zfg01496	1	27	73.6	27.5	46.1	1.7	15	17	23	90	7.6	3.9	2.7	1.2	5.13	75	6.94	7.21	0.81	4.06	3.99	445	2	1	2	2
1497	zfg01497	1	64	77.9	28.5	49.4	1.7	32	36	32	57	1.5	14.6	5.1	9.5	5.01	113	6.59	4.91	1.07	3.79	5.88	511	1	1	2	2
1498	zfg01498	2	65	76.2	32.3	43.9	1.4	18	26	16	62	2.9	9.5	3.6	5.9	5.04	67	6.74	1.45	1.65	4.55	6.15	339	2	1	2	2
1499	zfg01499	1	55	77.9	34.1	43.8	1.3	23	20	14	106	2.8	7.2	3.2	4	2.96	74	3.45	1.51	1.08	1.78	5.09	332	2	2	2	2
1500	zfg01500	1	27	73.4	25.2	48.2	1.9	77	30	34	54	5.7	6.7	3.2	3.5	4.64	91	5.67	5.21	1.08	3.05	4.18	425	2	1	1	1
1501	zfg01501	1	26	71.3	25.7	45.6	1.8	30	14	68	71	8.7	5.9	3.7	2.2	5.81	77	5.39	9.84	1.05	2.36	4.63	499	2	1	1	1
1502	zfg01502	1	28	80.5	31.8	48.7	1.5	17	16	19	87	9.4	11.8	4	7.8	6.85	86	6.73	4.44	0.89	4.54	4.59	303	2	1	2	2
1503	zfg01503	1	27	78	28.7	49.3	1.7	18	21	27	89	7.5	4.7	2.6	2.1	5.71	89	4.74	2.59	0.95	3.32	4.67	320	2	1	2	2
1504	zfg01504	1	25	77	28.5	48.5	1.7	19	12	24	73	2.5	8.4	3.4	5	5.34	85	4.49	0.91	1.23	3.06	4.79	399	1	2	2	2
1505	zfg01505	1	33	79.9	27.5	52.4	1.9	14	15	15	107	2.4	11.3	3.9	7.4	3.23	95	4.3	1.18	1.25	2.75	4.95	471	2	2	2	2
1506	zfg01506	1	31	71.7	24.6	47.1	1.9	11	15	18	56	1.1	13.1	5.4	7.7	7.07	72	4.11	0.66	1.51	2.46	4.71	339	2	2	2	2
1507	zfg01507	1	31	78.8	28.1	50.7	1.8	10	14	20	95	0.8	9.8	3.3	6.5	5.56	81	6.43	1.77	1.39	4.53	5.09	358	2	1	2	2
1511	zfg01511	1	37	75.4	30.5	44.9	1.5	32	36	103	78	1.9	9.2	4.5	4.7	3.13	77	4.95	1.58	1.16	3.31	4.5	529	2	2	1	2
1512	zfg01512	1	36	71	24.7	46.3	1.9	31	24	29	63	3.6	9.2	3.5	5.7	6.79	88	4.88	1.81	1.2	3.31	5.16	360	2	2	2	2
1513	zfg01513	2	33	76.9	31.5	45.4	1.4	12	14	43	68	5.3	6.5	2.9	3.6	5.37	39	6.91	16.32	0.71	1.26	6.17	302	1	1	2	2
1514	zfg01514	1	66	74	27.1	46.9	1.7	15	13	54	103	2.7	10.5	3.9	6.6	8.74	96	4.92	1.46	1.17	3.33	5.11	320	2	2	2	2
1516	zfg01516	2	55	75.5	29.8	45.7	1.5	32	27	11	77	4.7	9.6	4.1	5.5	7.48	74	5.33	0.81	2.06	3.12	5.16	222	2	2	2	2
1519	zfg01519	2	35	80.5	32.2	48.3	1.5	17	18	17	59	1.6	8.8	3.3	5.5	4.53	59	3.97	1.26	1.64	2.05	4.83	210	2	2	2	2
1520	zfg01520	2	58	77.4	28.4	49	1.7	24	25	62	85	1.5	9	3.2	5.8	4.39	58	6.06	1.73	1.52	4.09	5.72	322	1	2	1	2
1525	zfg01525	1	55	75.9	30.7	45.2	1.5	190	108	90	94	6	17	7	10	4.16	107	4.01	1.73	0.87	2.54	4.87	494	2	1	1	1
1526	zfg01526	2	48	80.2	32.4	47.8	1.5	11	17	20	60	1.5	9.9	4.2	5.7	6.22	67	4.32	1.38	1.5	2.54	5.13	245	2	2	2	2
1530	zfg01530	2	58	76.3	31.3	45	1.4	12	10	20	82	5.4	11.8	4.8	7	3.96	55	4.36	1.86	1.07	2.88	10.01	316	2	2	2	2
1531	zfg01531	1	40	72.9	27.6	45.3	1.6	33	19	61	97	3.8	7.1	3.1	4	4.51	82	4.62	4.22	0.73	2.67	7.98	364	1	1	1	1
1532	zfg01532	1	39	82.4	28.5	53.9	1.9	71	83	88	95	3.3	6.8	2.8	4	5.12	125	6.31	4.75	1.27	3.13	6.12	471	1	1	1	1
1534	zfg01534	2	56	84.8	37	47.8	1.3	8	16	15	69	2.6	7.3	2.7	4.6	3.47	61	5.83	2.26	1.14	4	4.94	320	2	1	2	2
1538	zfg01538	1	48	77.6	26.4	51.2	1.9	20	18	25	80	1.6	38.7	11.1	27.6	3.88	101	5.08	2.21	1.33	3.19	4.95	482	1	2	1	2
1539	zfg01539	2	25	81.8	30.8	51	1.7	17	16	14	53	4.9	5.8	3	2.8	9.43	74	3.91	0.59	1.81	1.95	4.75	320	2	2	2	2
1540	zfg01540	1	54	77.1	27.1	50	1.8	6	14	26	80	6.6	13.6	5.3	8.3	4.14	87	4.57	1.59	1.61	2.54	5.47	253	1	2	2	2
1541	zfg01541	1	41	79.5	25.6	53.9	2.1	17	17	19	51	8	15.1	5.5	9.6	5.44	84	5.26	0.82	1.35	3.77	4.99	429	2	2	2	2
1542	zfg01542	1	52	77.1	28.4	48.7	1.7	23	21	23	82	1.2	10.9	4.2	6.7	3.17	69	4.48	1.62	1.41	2.74	5.76	324	1	2	2	2
1543	zfg01543	1	57	80.4	30.5	49.9	1.6	18	31	36	42	2.4	11.4	4.8	6.6	3.12	68	2.59	1.48	0.96	1.23	5.44	321	1	1	2	2
1544	zfg01544	2	44	70.9	24.1	46.8	1.9	19	24	9	46	1.4	5.4	2.8	2.6	6.7	54	4.3	0.78	1.88	2.2	5.01	242	2	2	2	2
1545	zfg01545	1	35	82.4	29.4	53	1.8	5	19	23	116	2.6	13.8	4.8	9	5.91	73	5.53	1.43	1.49	3.71	5.02	335	2	2	2	2
1549	zfg01549	2	27	80.3	29.4	50.9	1.7	10	15	9	57	1.4	16.7	7.8	8.9	6.05	69	4.49	0.53	2.04	2.32	4.36	234	2	2	1	2
1551	zfg01551	1	27	82.7	30.2	52.5	1.7	114	50	348	67	1.5	11.9	4.5	7.4	6.04	71	5.94	4.78	0.94	3.65	5.29	461	1	1	1	1
1552	zfg01552	1	30	75.4	25.3	50.1	2	44	31	64	104	5.6	7.5	3.2	4.3	9.25	98	7.01	5.21	1.09	3.93	5.55	395	1	1	1	1
1553	zfg01553	1	33	74.9	26.2	48.7	1.9	58	26	75	52	1.2	15.8	6.4	9.4	5.59	83	6.32	2.4	1.24	4.47	5.66	591	1	1	1	1
1554	zfg01554	1	59	76.5	26.1	50.4	1.9	16	17	21	126	1.9	9.7	4.1	5.6	4.49	71	4.91	1.52	0.98	3.62	13.16	209	1	1	2	2
1555	zfg01555	1	37	72.2	24.9	47.3	1.9	29	18	14	76	1.5	5.6	2.4	3.2	3.83	86	4.49	1.04	1.3	2.81	5.65	400	2	2	2	2
1582	zfg01582	1	61	67.8	22.9	44.9	2	5	19	14	74	2.9	11.2	3.6	7.6	5.63	88	4.95	2	1.19	2.9	7.18	381	2	2	2	2
1596	zfg01596	1	67	76.1	30.1	46	1.5	11	25	14	94	1.5	20.2	5.7	14.5	5.2	88	5.25	0.9	1.43	3.68	4.61	390	2	2	1	2
1597	zfg01597	1	52	69.1	26.2	42.9	1.6	30	15	20	86	22	11	4.4	6.6	6.29	92	4.05	2.14	0.83	2.87	5.47	467	2	1	2	2
1598	zfg01598	1	48	71.6	26.6	45	1.7	15	15	21	119	5.1	11.1	4.6	6.5	4.04	83	4.04	1.68	1.09	2.42	4.77	322	1	2	2	2
1601	zfg01601	2	48	82.9	35.9	47	1.3	26	25	62	60	0.8	11.3	4.1	7.2	2.89	62	4.59	1.15	1.75	2.59	4.8	312	2	2	1	2
1605	zfg01605	2	31	76.7	31.6	45.1	1.4	18	18	13	44	1	5.9	2.9	3	4.44	72	4.68	1.11	1.48	2.89	5.02	321	2	2	2	2
1606	zfg01606	1	28	76.4	29.5	46.9	1.6	11	10	11	102	5.1	3.4	1.9	1.5	5.51	89	3.73	1.09	1.2	2.19	4.51	324	2	2	2	2
1607	zfg01607	2	37	76.8	32.9	43.9	1.3	13	12	13	46	1.3	5.5	3	2.5	3.14	69	3.88	1.28	1.11	2.37	4.95	317	2	2	2	2
1608	zfg01608	2	27	74.8	28.1	46.7	1.7	16	18	11	66	2	4.5	2.6	1.9	3.78	76	3.95	1.01	1.14	2.54	4.55	434	2	2	2	2
1609	zfg01609	1	56	68.2	25.5	42.7	1.7	19	17	18	70	1.6	8.1	2.9	5.2	5.4	84	5.74	2.56	1.03	3.86	4.81	368	2	1	2	2
1610	zfg01610	2	56	69.3	25.4	43.9	1.7	11	12	11	41	0.8	7.3	3.6	3.7	5.4	55	5.3	0.97	1.88	3.18	5.1	233	2	2	2	2
1611	zfg01611	1	54	75.1	26.3	48.8	1.9	12	11	23	75	1.1	10.8	4.1	6.7	4.29	69	4.85	1.63	1.08	3.31	5.07	374	2	2	2	2
1612	zfg01612	1	45	77.4	28.7	48.7	1.7	28	22	58	70	1.5	13.1	4.2	8.9	3.79	77	4.63	2.83	0.93	3.03	5.38	558	1	1	2	2
1613	zfg01613	1	39	71.2	24	47.2	2	21	18	56	102	8.2	12.9	4.6	8.3	5.21	75	4.48	2.71	1.14	2.33	4.44	347	2	1	2	2
1614	zfg01614	2	60	78.1	31.9	46.2	1.4	22	29	6	57	1.3	17.8	4.1	13.7	5.16	65	5.22	1.02	1.45	3.45	4.47	298	1	2	1	2
1616	zfg01616	2	35	77.3	25.3	52	2.1	6	11	7	42	4	51.7	17.1	34.6	3.98	61	2.48	0.71	1.25	1.26	5.53	227	2	2	1	2
1617	zfg01617	1	67	69.6	25.3	44.3	1.8	16	16	11	101	3	12.9	5.1	7.8	5.69	83	3.97	0.96	1.09	2.75	5.56	261	2	2	2	2
1618	zfg01618	2	51	76.4	27.6	48.8	1.8	64	48	129	127	0.8	7.2	3.9	3.3	3.47	63	3.79	1.15	1.63	1.88	4.99	195	2	2	1	2
1619	zfg01619	1	92	74.4	31.1	43.3	1.4	10	20	13	96	3.1	12.3	5.1	7.2	4.4	64	4.61	1.24	1.32	2.98	5.11	260	2	2	2	2
1620	zfg01620	2	69	73.2	27.9	45.3	1.6	16	20	14	107	1.9	10.3	3.9	6.4	5.3	57	4.94	1.85	1.18	3.23	4.9	270	2	2	2	2
1621	zfg01621	2	48	69.2	26.3	42.9	1.6	7	13	12	49	11.4	11.4	5.4	6	3.06	41	3.18	0.7	1.36	1.77	4.59	143	2	2	2	2
1622	zfg01622	2	74	72.3	30.5	41.8	1.4	12	23	11	87	3.3	15.8	6	9.8	6.31	59	4.15	0.75	1.78	2.22	4.79	190	2	2	2	2
1623	zfg01623	1	72	74.7	29.5	45.2	1.5	22	22	22	123	6	11.1	4.5	6.6	6.57	74	4.88	1.54	1.13	3.29	6.04	417	1	2	2	2
1624	zfg01624	2	68	70.8	24.9	45.9	1.8	30	25	50	128	4.8	23.3	6.6	16.7	5	74	4.72	1.5	1.22	3.18	4.53	295	1	2	1	2
1625	zfg01625	1	69	72.5	27.7	44.8	1.6	11	23	14	58	3.5	19.3	7	12.3	4.8	74	5.01	0.62	1.41	3.61	4.73	336	2	2	1	2
1626	zfg01626	1	32	75.5	27.8	47.7	1.7	22	20	40	53	3.3	23.3	7.1	16.2	4.09	107	5.19	1.92	1.26	3.52	5.1	377	2	2	1	2
1627	zfg01627	1	26	75.5	28.9	46.6	1.6	17	16	19	64	3.4	5	2.3	2.7	3.84	82	3.53	2.03	0.96	2.08	5.44	401	2	1	2	2
1628	zfg01628	2	25	76.3	26.9	49.4	1.8	10	15	10	59	2.1	13.3	5	8.3	2.69	71	4.01	1.1	1.24	2.43	4.63	300	2	2	2	2
1629	zfg01629	1	24	76.1	29	47.1	1.6	21	18	27	64	1.8	12.1	5.2	6.9	4.55	76	4.85	2.87	1.02	3.17	4.66	349	2	1	2	2
1630	zfg01630	1	36	76.7	28.5	48.2	1.7	23	18	44	97	5.6	4.3	3	1.3	4.74	74	6.01	14.45	0.66	1.64	4.51	418	1	1	2	2
1631	zfg01631	1	38	79.5	30.1	49.4	1.6	28	17	44	64	1.5	8.3	3.7	4.6	3.18	76	4.93	1.68	1.02	3.42	5.66	457	1	1	2	2
1632	zfg01632	1	37	72.3	27.4	44.9	1.6	14	13	41	83	7.5	5.7	2.6	3.1	4.32	77	4.35	1.61	0.99	3.01	4.55	222	2	1	2	2
1633	zfg01633	1	34	76.7	30.6	46.1	1.5	21	16	29	101	11.8	3.8	2.5	1.3	4.88	74	4.5	5.56	0.97	2.32	4.69	400	2	1	2	2
1634	zfg01634	1	33	74.1	26.5	47.6	1.8	37	27	44	49	8.1	8.1	3.8	4.3	6.43	91	4.34	1.83	1.31	2.64	4.64	370	2	2	2	2
1635	zfg01635	1	44	77.4	27.9	49.5	1.8	25	16	34	55	2.1	6.5	2.8	3.7	4.86	90	5.41	1.26	1.36	3.61	5.05	334	1	2	2	2
1636	zfg01636	1	23	75.9	25.4	50.5	2	25	24	28	78	5.7	38.7	12.9	25.8	4.29	85	4.57	1.13	2.01	2.48	4.73	379	2	2	1	2
1637	zfg01637	1	32	75.1	28.2	46.9	1.7	43	19	55	73	5.1	7.5	3.3	4.2	7.75	91	5.42	1.5	1.11	3.77	4.94	415	1	2	2	2
1638	zfg01638	2	52	66.5	23.7	42.8	1.8	19	15	18	78	1.4	6.1	2.9	3.2	4.88	59	5.5	1.75	1.65	3.37	5.15	204	1	2	2	2
1639	zfg01639	1	33	79.9	30.8	49.1	1.6	25	16	61	87	1.8	6.5	2.8	3.7	3.82	65	6.58	1.9	0.84	4.95	5.08	421	1	1	1	1
1640	zfg01640	1	46	71.6	22.9	48.7	2.1	20	14	51	118	6.8	7.2	3.6	3.6	7.59	93	4.26	1.24	1	2.97	6.57	363	1	1	2	2
1641	zfg01641	1	52	75.8	28.6	47.2	1.7	21	21	28	82	2.3	10	3.6	6.4	6.33	110	5.68	4.22	1.15	3.36	4.91	290	1	1	2	2
1642	zfg01642	1	50	72.6	25.6	47	1.8	30	23	25	76	6.9	10.5	4.4	6.1	3.79	72	3.79	4.48	0.64	1.69	5.57	368	1	1	2	2
1643	zfg01643	1	48	77	28.1	48.9	1.7	33	19	48	76	2.9	20.5	6.6	13.9	5.52	81	4.91	2.49	1	3.19	6.47	338	2	1	1	1
1644	zfg01644	1	64	80.2	31.1	49.1	1.6	25	29	32	63	2.3	14.5	5.2	9.3	5.13	114	5.69	1.43	1.55	3.71	4.87	462	2	2	2	2
1645	zfg01645	1	60	67.6	25.4	42.2	1.7	35	25	29	80	4.2	13.8	5.2	8.6	5.27	81	5.37	1.61	0.88	3.97	5.74	440	1	1	2	2
1646	zfg01646	1	38	78.3	31.6	46.7	1.5	75	64	71	98	2.6	18.5	6.2	12.3	5.08	85	5.37	1.44	1.25	3.8	5.35	430	2	2	1	2
1647	zfg01647	2	30	78.1	32	46.1	1.4	8	12	11	53	2.5	5.1	2.5	2.6	4.5	69	4.34	1.38	1.11	2.92	5.02	294	2	2	2	2
1649	zfg01649	1	26	72.3	25	47.3	1.9	36	24	30	77	3.2	13.1	5.9	7.2	3.39	76	3.61	1.85	1.09	2.05	5.39	607	1	2	2	2
1650	zfg01650	2	24	73.2	27.7	45.5	1.6	17	13	18	49	1.8	4.5	2.1	2.4	5.05	52	4.66	1.36	1.65	2.8	4.12	328	2	2	2	2
1651	zfg01651	1	25	73.5	29	44.5	1.5	15	16	18	96	4.2	18.9	7.8	11.1	2.49	87	3.82	1.23	1.6	1.98	4.95	365	2	2	1	2
1652	zfg01652	2	36	70.1	26.2	43.9	1.7	13	14	15	50	2.5	9.5	4.5	5	5.79	68	3.42	0.76	1.4	1.88	4.48	257	2	2	2	2
1653	zfg01653	2	39	66.8	20	46.8	2.3	7	20	22	48	1.3	5.1	2.5	2.6	4.04	61	4.38	1.26	1.35	2.72	5.46	283	2	2	2	2
1654	zfg01654	2	34	74.6	31.1	43.5	1.4	8	10	13	65	2.5	5.1	2.3	2.8	3.31	73	4.25	0.73	1.29	2.82	4.81	244	2	2	2	2
1655	zfg01655	2	25	75.7	29.7	46	1.5	7	13	11	50	2.9	5.7	2.7	3	4.31	73	4.22	1	1.75	2.33	4.82	316	2	2	2	2
1656	zfg01656	2	40	77.1	32.3	44.8	1.4	6	11	9	58	2.9	17.9	6.6	11.3	2.87	63	4.16	1.37	1.18	2.78	4.86	213	2	2	1	2
1657	zfg01657	2	43	73	28.1	44.9	1.6	12	18	14	75	3.2	11	4.4	6.6	5.18	57	5.28	1.18	1.67	3.27	4.68	245	2	2	2	2
1658	zfg01658	1	48	74.6	25.8	48.8	1.9	8	22	72	75	2.9	34.5	9.7	24.8	6.01	98	4.52	1.62	1.26	2.93	4.81	531	2	2	1	2
1659	zfg01659	1	35	74.6	27	47.6	1.8	82	43	38	94	4.4	7.7	3	4.7	5.4	87	5	1.9	1.11	3.31	4.78	397	1	2	1	2
1660	zfg01660	1	43	76.3	29.5	46.8	1.6	40	23	47	88	2.2	13.9	5.1	8.8	3.37	79	4.46	4.43	0.98	2.23	5.38	556	1	1	2	2
1661	zfg01661	1	39	83	34.4	48.6	1.4	21	25	15	80	4.4	12.5	4.9	7.6	3.7	90	5.54	1.88	1.56	3.53	4.56	295	2	2	2	2
1662	zfg01662	1	35	78.4	29.7	48.7	1.6	35	16	57	96	2	7.5	3.1	4.4	4.1	106	4.92	3.1	0.91	3.13	5.2	453	1	1	2	2
1663	zfg01663	1	23	83.9	32.4	51.5	1.6	44	38	108	78	3.5	14.4	5.7	8.7	4.34	82	6.16	4.11	1.01	4.07	4.22	547	2	1	1	1
1664	zfg01664	1	33	72.2	22.8	49.4	2.2	25	15	33	64	2.1	8.8	3.4	5.4	5.49	92	4.13	2.23	1.18	2.42	5.1	438	2	2	2	2
1665	zfg01665	2	33	74.7	28.9	45.8	1.6	7	9	9	51	2.6	15.8	6.5	9.3	4.11	61	3.82	1.02	1.64	1.97	4.82	205	2	2	2	2
1666	zfg01666	2	52	76.7	27.6	49.1	1.8	14	21	12	97	1.3	6.3	3.2	3.1	3.47	66	5.97	0.81	2.01	3.88	5.45	261	2	2	2	2
1667	zfg01667	1	26	80.6	29.6	51	1.7	23	15	31	77	1.1	19.5	6.5	13	5.12	81	5.4	0.67	1.29	3.96	5.72	422	2	2	1	2
1668	zfg01668	2	44	72.6	32.1	40.5	1.3	11	18	26	71	7.4	5.5	2.7	2.8	2.66	54	4.81	2.26	0.99	3.11	4.8	210	1	1	2	2
1669	zfg01669	1	22	79.2	27	52.2	1.9	18	16	22	98	3.8	8.3	3.4	4.9	4.81	81	4.87	0.8	1.44	3.2	4.77	326	2	2	2	2
1670	zfg01670	1	50	72	27.7	44.3	1.6	21	22	13	79	4.6	10.9	4.2	6.7	4.15	88	4.15	0.7	1.4	2.58	4.34	288	2	2	2	2
1685	zfg01685	1	27	72.6	23.6	49	2.1	7	13	10	72	3.1	12.6	5.3	7.3	4.31	79	3.84	0.69	1.34	2.48	4.48	324	2	2	2	2
1686	zfg01686	2	47	65.7	23.2	42.5	1.8	7	10	13	68	3.4	11	4.7	6.3	3.94	45	4.39	0.91	1.56	2.63	5.45	240	2	2	2	2
1687	zfg01687	2	52	74.3	28.8	45.5	1.6	13	20	14	101	1.5	7.9	2.9	5	4.57	60	5.79	2.1	1.75	3.68	4.78	249	1	2	2	2
1688	zfg01688	1	48	76.2	28.7	47.5	1.7	30	20	18	77	5	10.2	3.7	6.5	6.08	70	5.13	1.3	1.17	3.75	4.69	370	2	2	2	2
1689	zfg01689	1	50	72	27	45	1.7	15	13	20	73	8.8	11.6	3.7	7.9	5.77	102	4.97	2.38	1.23	2.94	4.77	399	1	1	2	2
1690	zfg01690	2	49	82.6	35.3	47.3	1.3	10	13	9	57	1.8	14.4	5.8	8.6	5.15	54	4.1	0.83	1.58	2.47	5.42	216	1	2	2	2
1691	zfg01691	1	60	78.8	29.8	49	1.6	20	19	23	86	6.3	12.7	5.8	6.9	6.61	64	3.95	0.76	1.32	2.44	5.54	198	1	2	2	2
1692	zfg01692	1	25	69.5	23.5	46	2	26	14	35	75	2.2	8.9	4.5	4.4	3.37	76	3.34	1.27	1.26	1.67	4.91	440	2	2	2	2
1696	zfg01696	1	53	77.1	33.5	43.6	1.3	16	20	40	90	4.3	14.2	5.3	8.9	2.46	68	4.1	3.21	1.06	1.96	5.35	388	1	1	2	2
1700	zfg01700	1	71	70.8	27.5	43.3	1.6	19	17	26	88	2.9	6.9	3	3.9	6.74	88	4.84	0.66	1.3	3.3	5.12	347	2	2	2	2
1701	zfg01701	1	37	75.7	26.6	49.1	1.8	19	15	15	55	1.8	20.8	7.3	13.5	4.37	68	4.07	0.8	0.95	3.01	5.19	359	1	1	1	1
1702	zfg01702	2	57	76.4	30.6	45.8	1.5	18	19	12	86	2.2	10.3	4.8	5.5	4.92	57	5.88	1.16	1.55	4.01	5.29	266	2	2	2	2
1703	zfg01703	1	65	79.4	36.7	42.7	1.2	21	23	20	60	5.4	7.7	3.7	4	5.2	81	4.06	0.82	1.44	2.41	5.42	320	2	2	2	2
1705	zfg01705	1	50	75.8	32.2	43.6	1.4	20	14	42	83	0.7	4.5	2.2	2.3	4.09	92	6.04	1.13	1.31	4.46	5.54	349	2	1	2	2
1706	zfg01706	1	24	79.7	34.6	45.1	1.3	30	16	67	101	2.8	3.7	2.5	1.2	5.07	72	4.51	2.78	0.93	3	4.6	606	1	1	1	1
1707	zfg01707	1	36	82.3	30.8	51.5	1.7	50	25	64	100	1.2	5.5	2.4	3.1	4.18	78	7.39	3.23	1.13	5.39	5.36	371	2	1	1	1
1710	zfg01710	2	36	77.5	31.3	46.2	1.5	23	17	42	81	1.5	6.3	2.8	3.5	3.59	53	6.71	2.76	1.22	4.8	5.69	338	2	1	2	2
1713	zfg01713	1	54	64.1	23.1	41	1.8	11	17	18	92	2.9	10.2	3.4	6.8	3.44	100	4.93	1.18	1.29	3.33	4.28	268	2	2	2	2
1714	zfg01714	2	46	76.9	30.5	46.4	1.5	10	16	12	52	2	6.8	3	3.8	3.71	51	5.18	1.17	1.74	3.3	5.27	179	2	2	2	2
1715	zfg01715	1	49	75.9	29.5	46.4	1.6	24	23	28	66	1.7	13.1	4.3	8.8	4.21	109	4.18	2.94	0.84	2.32	5.53	490	2	1	2	2
1716	zfg01716	2	60	73.6	27.8	45.8	1.6	23	20	20	82	2.2	8.8	3.5	5.3	4.16	70	5.8	1.99	1.17	4.18	5.5	300	2	1	2	2
1717	zfg01717	2	89	73.3	27.7	45.6	1.6	16	23	15	176	3.3	12.9	5	7.9	4.22	46	5.41	1.3	1.39	3.76	5.07	211	2	2	2	2
1718	zfg01718	1	60	74.8	28	46.8	1.7	30	21	64	85	3	6	2.9	3.1	4.48	72	6.66	9.87	0.9	2.93	6.13	362	1	1	1	1
1719	zfg01719	1	35	73.5	24.7	48.8	2	32	23	42	92	7.1	12.3	4.2	8.1	4.11	81	5.16	3.45	0.84	3.43	4.92	350	1	1	2	2
1723	zfg01723	2	50	69.5	23.5	46	2	13	18	14	74	11.5	11.5	5.7	5.8	3.87	67	4.54	0.73	1.68	2.86	5.2	349	2	2	2	2
1724	zfg01724	1	56	72.2	28.9	43.3	1.5	16	18	15	66	1.7	25.7	7.9	17.8	3.62	67	4.31	0.6	1.64	2.65	4.63	283	2	2	1	2
1725	zfg01725	1	65	76.2	27.5	48.7	1.8	18	17	33	57	1.5	8.7	3.8	4.9	5.21	93	6.59	0.86	2.07	4.39	4.86	266	2	1	2	2
1726	zfg01726	1	45	77.8	31.5	46.3	1.5	21	19	20	157	2.5	8.9	3.7	5.2	5.22	49	5.27	2.91	1.13	3.29	10.83	225	2	1	2	2
1727	zfg01727	2	31	74.1	28.2	45.9	1.6	5	10	9	66	1.3	9	3.7	5.3	5.2	45	4.25	0.68	1.46	2.62	4.87	289	2	2	2	2
1728	zfg01728	1	63	80	33.1	46.9	1.4	23	19	33	97	4	10.8	3.6	7.2	3.84	82	5.93	2.86	1.09	4.15	5.02	320	1	1	2	2
1729	zfg01729	2	64	80.3	35.3	45	1.3	20	18	23	109	1.1	7.7	3.1	4.6	6.57	72	5.02	1.59	1.24	3.33	5.33	289	2	2	2	2
1730	zfg01730	1	61	81.1	36.4	44.7	1.2	15	12	77	94	3.5	8.7	3.7	5	4.43	96	6.11	2.14	1.06	4.38	9.98	418	1	1	1	1
1733	zfg01733	2	46	78.6	28.5	50.1	1.8	17	22	23	56	1.3	24.4	8.3	16.1	3.2	68	3.81	1.06	1.91	1.69	5.84	235	2	2	1	2
1735	zfg01735	2	37	77.6	29.9	47.7	1.6	10	16	13	55	1.9	24.7	9.7	15	3.99	68	4.62	0.92	2.23	2.34	5.02	282	2	2	1	2
1736	zfg01736	2	55	79.8	31.3	48.5	1.5	14	17	25	90	3.3	7.1	2.8	4.3	4.18	61	7.16	2.52	1.76	4.63	4.98	334	2	1	2	2
1738	zfg01738	2	44	81.2	35.1	46.1	1.3	17	18	12	66	2.7	8.6	3	5.6	4.49	54	5.63	1.92	1.5	3.84	4.85	251	2	2	2	2
1741	zfg01741	2	56	78.5	31.3	47.2	1.5	11	21	11	98	3.9	8	3.3	4.7	4.25	66	6.52	2.13	1.79	4.2	5.02	274	2	1	2	2
1742	zfg01742	2	50	85.6	35.7	49.9	1.4	22	27	10	95	2.3	18.3	5.8	12.5	2.32	55	4.66	1.48	1.3	3.01	5.64	297	2	2	1	2
1744	zfg01744	1	40	78.4	31.3	47.1	1.5	47	25	101	92	2.6	8.8	3.7	5.1	3.55	80	4.91	2.57	1.14	3.17	5.69	380	1	1	1	1
1745	zfg01745	2	33	77.6	27.3	50.3	1.8	10	15	10	58	1.4	23.4	8.4	15	3.73	63	3.92	0.95	1.37	2.38	4.95	274	2	2	1	2
1746	zfg01746	2	37	80.2	32.3	47.9	1.5	13	13	12	56	0.8	5.6	3.1	2.5	2.54	59	3.71	1.01	1.32	2.1	5	242	2	2	2	2
1749	zfg01749	1	50	77.5	30.7	46.8	1.5	32	24	57	94	3.2	8.9	3.4	5.5	3.75	98	5.17	3.8	1.04	3.1	5.47	512	1	1	2	2
1750	zfg01750	1	30	76.5	31.1	45.4	1.5	102	41	80	109	7	11.1	4	7.1	4.61	107	5.39	2.24	1.01	3.66	4.27	461	1	1	1	1
1751	zfg01751	2	30	70.1	29.2	40.9	1.4	11	11	13	43	3.6	8.1	3.5	4.6	3.75	67	3.19	0.49	1.33	1.76	4.84	327	2	2	2	2
1752	zfg01752	1	43	75.6	29.6	46	1.6	46	33	58	72	4.1	11.9	4.3	7.6	4.93	75	5.3	1.85	1.29	3.51	4.95	365	2	2	2	2
1753	zfg01753	2	43	72.4	28.1	44.3	1.6	15	15	15	92	4.4	6.3	3.6	2.7	4.78	43	5.21	0.68	1.98	3.12	5.42	173	2	2	2	2
1754	zfg01754	2	52	78.1	31.1	47	1.5	26	19	20	69	4.9	7.8	3.5	4.3	3.92	74	4.5	1.06	1.31	2.96	4.68	388	1	2	2	2
1755	zfg01755	2	30	83.4	33.1	50.3	1.5	10	13	13	51	1.7	8.8	3	5.8	4.97	63	5.73	1.54	1.4	3.97	5.16	319	2	2	2	2
1756	zfg01756	1	66	85.1	36.4	48.7	1.3	19	15	39	100	3.1	9.5	4	5.5	6.11	94	4.79	1.57	1.16	3.2	5.33	384	1	2	2	2
1757	zfg01757	1	59	76.8	33.4	43.4	1.3	17	15	19	69	2.7	9.3	3.8	5.5	4.17	89	4.54	2.06	1.44	2.63	5.09	505	2	2	2	2
1760	zfg01760	1	52	74.5	28.7	45.8	1.6	17	15	35	65	3.8	14	5.6	8.4	4.55	82	4.78	1.67	1.12	3.33	7.62	283	1	2	2	2
1761	zfg01761	1	30	75.5	26.9	48.6	1.8	40	26	30	78	2.3	11.8	4.3	7.5	5.82	104	5.8	1.57	1.37	4.07	5.18	431	2	2	2	2
1765	zfg01765	1	29	77.7	29.9	47.8	1.6	34	18	151	55	1.8	14.8	5.2	9.6	6.83	85	5.45	2.91	1.05	3.4	5.02	475	2	1	1	1
1766	zfg01766	2	31	81.8	29.5	52.3	1.8	10	13	20	44	1.7	5.3	2.8	2.5	4.23	51	3.85	1.16	1.08	2.52	5.29	313	2	2	2	2
1767	zfg01767	1	35	73.2	20.8	52.4	2.5	9	12	10	48	1.8	10.9	4.4	6.5	6.4	83	5.24	0.82	1.35	3.58	5.47	352	2	2	2	2
1768	zfg01768	1	44	72.9	25.2	47.7	1.9	33	20	42	78	3.4	10.6	4.1	6.5	5.24	73	5.81	2.22	1.3	3.89	4.46	324	1	2	2	2
1769	zfg01769	2	49	76.9	31.1	45.8	1.5	8	15	13	49	2.5	9.5	3.5	6	4.71	78	5.74	1.41	1.31	4.12	5.16	315	2	2	2	2
1770	zfg01770	2	52	73.5	25.6	47.9	1.9	48	34	28	152	2.1	3.7	2.2	1.5	4	59	5.21	1.53	1.43	3.42	4.84	330	2	2	2	2
1771	zfg01771	1	34	74.8	30.8	44	1.4	36	41	135	51	4.2	15.7	6	9.7	4.66	78	5.25	3.32	1.51	2.76	4.02	749	2	1	1	1
1774	zfg01774	1	37	76.4	30.1	46.3	1.5	26	19	37	83	1.5	10.6	4.3	6.3	5.75	67	4.99	1.7	1.04	3.65	4.87	376	1	2	2	2
1775	zfg01775	2	38	75.9	29.7	46.2	1.6	16	16	20	58	0.9	12.4	4.8	7.6	4	61	4.82	1.52	1.48	3.01	5.01	314	2	2	2	2
1778	zfg01778	2	27	78.6	28.6	50	1.7	11	15	14	71	4.7	5.2	3	2.2	3.38	60	4.61	0.68	1.5	2.98	4.66	251	2	2	2	2
1779	zfg01779	2	50	74	27.1	46.9	1.7	27	26	31	50	1.5	10.6	4.3	6.3	4.09	63	5.95	1.57	1.58	4.02	4.66	231	2	2	2	2
1780	zfg01780	1	31	75.7	26.6	49.1	1.8	19	20	12	47	1.9	14.1	5.9	8.2	5.14	99	4.32	0.6	1.31	2.94	4.72	396	2	2	2	2
1781	zfg01781	2	62	78.3	32.8	45.5	1.4	14	20	15	95	2.8	7.8	3.9	3.9	5.15	55	3.91	0.92	1.95	1.75	4.85	255	2	2	2	2
1782	zfg01782	2	27	78.4	32.7	45.7	1.4	8	18	13	66	2.5	7.3	3.6	3.7	3.49	63	4.47	0.75	1.57	2.84	4.94	319	2	2	2	2
1787	zfg01787	1	40	75.4	31.8	43.6	1.4	28	18	69	59	1.4	9.6	4.4	5.2	4.02	93	4.93	2.53	0.92	3.04	4.72	434	2	1	1	1
1791	zfg01791	1	44	70.7	25.2	45.5	1.8	24	18	68	123	0.8	12.2	4.1	8.1	5.07	82	5.39	1.9	0.96	3.73	5.24	408	1	1	1	1
1792	zfg01792	1	46	74.3	26.1	48.2	1.8	19	15	30	88	1	14	4.4	9.6	4.83	96	6.62	1.55	1.35	4.95	4.68	403	1	1	2	2
1793	zfg01793	1	44	69.1	21.7	47.4	2.2	14	21	38	60	2.2	13.1	4.6	8.5	5.09	77	5.95	1.74	1.26	4.3	4.38	489	1	1	2	2
1794	zfg01794	1	42	74.3	28.2	46.1	1.6	27	31	51	52	3.8	14.8	5.1	9.7	4.76	93	4.86	2.18	1.38	2.96	5.27	382	2	2	2	2
1795	zfg01795	1	43	71.5	23	48.5	2.1	15	21	77	83	1.2	11.3	4.1	7.2	7.07	85	4.67	1.21	1.31	2.98	5.44	377	1	2	1	2
1796	zfg01796	1	48	68.7	27	41.7	1.5	21	16	52	69	1.9	16	7	9	3.47	82	4.72	2.14	1.26	2.92	4.74	543	1	2	1	2
1797	zfg01797	1	41	75.3	27.3	48	1.8	27	21	41	110	1.8	12.2	3.9	8.3	5.58	116	5.24	2.06	0.91	3.51	4.64	366	1	1	2	2
1798	zfg01798	1	39	69.4	22.5	46.9	2.1	10	20	12	78	1.9	15	5.3	9.7	5.78	97	4.99	0.89	1.79	3.06	4.98	339	2	2	2	2
1799	zfg01799	1	42	77.3	25.3	52	2.1	12	15	30	90	1.4	14.5	5.4	9.1	4.56	76	5.13	0.86	1.75	3.22	5.14	325	2	2	2	2
1800	zfg01800	1	39	73.6	26	47.6	1.8	17	18	49	66	4.1	10.7	4.3	6.4	4.55	92	5.28	1.65	1.51	3.45	4.72	359	2	2	2	2
1801	zfg01801	1	34	74.6	24.2	50.4	2.1	12	15	14	61	1.4	23.6	7.3	16.3	7.16	92	4.37	0.81	1.08	3.18	4.7	277	2	2	1	2
1802	zfg01802	1	33	71.7	21.5	50.2	2.3	15	19	12	46	1.3	14.1	5.4	8.7	4.06	79	4.21	0.84	1.24	2.8	5.04	291	2	2	2	2
1803	zfg01803	1	29	79.5	28.8	50.7	1.8	17	17	20	67	1.6	12.9	4.1	8.8	6.25	124	7.01	2.13	1.16	5.12	4.49	513	2	1	2	2
1804	zfg01804	1	27	67.7	22.4	45.3	2	30	27	20	89	1.7	11.3	4.5	6.8	5.32	84	4.06	0.68	1.42	2.45	4.6	336	2	2	2	2
1805	zfg01805	1	25	78.1	26.7	51.4	1.9	23	20	36	82	1.1	16.9	6.1	10.8	3.37	101	4.53	1.35	1.29	2.8	4.2	430	2	2	2	2
1806	zfg01806	1	27	70.9	23.8	47.1	2	27	20	17	93	2.1	5.5	3	2.5	5.67	89	3.84	1	1.27	2.47	5.09	347	2	2	2	2
1807	zfg01807	1	30	67.4	23.1	44.3	1.9	19	21	16	70	1.7	17.2	6.4	10.8	4.89	96	4.03	1.14	1.33	2.38	4.45	450	2	2	1	2
1808	zfg01808	1	27	75.2	25	50.2	2	17	17	27	63	2	14.3	5.4	8.9	5.08	93	4.38	1.16	1.49	2.65	4.5	384	2	2	2	2
1809	zfg01809	1	30	69	21.3	47.7	2.2	12	15	17	59	2.4	9.6	4	5.6	4.4	103	4.94	0.98	1.51	3.1	4	543	2	2	2	2
1810	zfg01810	1	29	72.5	24.7	47.8	1.9	33	21	26	65	3.1	6.3	3.3	3	5.16	82	4.04	1.74	0.92	2.65	4.74	355	2	1	2	2
1811	zfg01811	1	35	76.8	26.8	50	1.9	24	21	24	64	2.4	12.3	4.7	7.6	6.12	85	4.93	1.07	1.29	3.19	4.12	278	2	2	2	2
1812	zfg01812	1	30	78.9	28.6	50.3	1.8	27	19	27	70	1.8	3.4	1.9	1.5	7.64	87	5.86	2.93	1.05	3.9	5.16	494	1	1	2	2
1813	zfg01813	1	30	73.1	21.1	52	2.5	12	16	23	74	0.9	27.9	9.8	18.1	5.65	107	4.03	1.35	1.31	2.37	4.42	446	2	2	1	2
1814	zfg01814	1	30	69.7	22.2	47.5	2.1	8	9	12	49	1.5	15.3	5.6	9.7	4.33	94	4.4	0.67	1.48	2.74	4.45	340	2	2	2	2
1815	zfg01815	1	35	69.7	21.5	48.2	2.2	10	14	16	78	4.1	16.4	6.3	10.1	4.9	84	4.15	1.15	1.26	2.6	5.41	411	2	2	2	2
1816	zfg01816	1	32	69.9	24.6	45.3	1.8	43	26	50	87	1.9	7.6	3.3	4.3	4.19	90	5.16	1.67	1.28	3.47	4.83	516	2	2	2	2
1817	zfg01817	1	25	76.8	29.2	47.6	1.6	17	13	24	75	2.3	10.7	4.1	6.6	3.85	82	4.52	1.04	0.98	3.28	4.6	381	2	1	2	2
1818	zfg01818	1	26	70.3	19.8	50.5	2.6	10	11	12	44	1.1	51.9	12.8	39.1	4.94	119	3.87	1.06	1.21	2.47	4.3	347	2	2	1	2
1819	zfg01819	1	28	70.1	22	48.1	2.2	10	12	19	83	1.3	4.3	2.2	2.1	6.91	100	4.07	1.03	1.32	2.52	4.41	377	2	2	2	2
1820	zfg01820	1	33	77	28.8	48.2	1.7	23	22	25	65	2	11.7	4.2	7.5	4.84	91	5.4	1.53	1.14	3.83	4.63	402	2	2	2	2
1821	zfg01821	1	34	80.2	33	47.2	1.4	19	27	21	79	2.1	14.6	6.5	8.1	4.48	106	3.8	0.7	1.69	2.05	4.42	551	2	2	2	2
1822	zfg01822	1	30	72.6	24.7	47.9	1.9	11	20	35	71	8.2	13.9	5.2	8.7	5.95	78	4.91	1.58	1.5	2.97	4.74	427	2	2	2	2
1824	zfg01824	1	24	78.2	27.7	50.5	1.8	29	20	49	55	2.2	8.2	3.6	4.6	4.58	84	4.48	1.47	1.07	2.85	4.23	437	1	2	2	2
1826	zfg01826	1	37	73.1	22.7	50.4	2.2	42	27	73	72	1.9	14.4	5.6	8.8	5.26	87	4.69	2.18	1.04	3.14	4.8	429	1	2	1	2
1827	zfg01827	1	35	79.7	30.8	48.9	1.6	77	44	105	107	3.9	13.5	6	7.5	5.23	88	4.63	2.78	1.05	2.74	4.75	401	2	1	1	1
1828	zfg01828	1	42	74.9	26.1	48.8	1.9	22	31	41	63	0.5	9.3	3.5	5.8	5.28	102	5.85	2.05	1.32	3.82	4.69	408	2	2	2	2
1829	zfg01829	1	27	78.3	26.6	51.7	1.9	26	31	16	65	4.9	9.7	4.2	5.5	5.74	84	4.42	1.06	1.44	2.75	4.4	413	2	2	2	2
1830	zfg01830	1	28	71.5	23.6	47.9	2	18	15	29	97	1.5	21.7	9.8	11.9	4.16	88	3.64	1.25	0.91	2.3	4.29	359	2	1	1	1
1831	zfg01831	1	27	68.2	23.3	44.9	1.9	14	19	13	73	8.1	5.3	2.6	2.7	5.08	104	3.95	1.94	0.91	2.55	4.63	366	2	1	2	2
1832	zfg01832	1	30	72.2	23	49.2	2.1	30	23	26	82	5.6	8.3	3.5	4.8	4.59	95	4.58	1.01	1.41	2.69	4.26	445	1	2	2	2
1833	zfg01833	1	38	70.6	20.8	49.8	2.4	25	21	35	77	1.8	12.2	4.2	8	3.13	90	5.17	1.94	1.63	3.13	4.83	390	2	2	2	2
1834	zfg01834	2	62	78.8	33.5	45.3	1.4	10	15	13	102	1.2	13.7	4.8	8.9	4.94	50	5.97	1.39	1.98	3.63	4.73	249	2	2	2	2
1835	zfg01835	1	63	72	29.7	42.3	1.4	17	25	18	100	2.7	9.7	3.8	5.9	5.29	142	5.14	1.69	1.02	3.45	4.23	511	2	1	2	2
1836	zfg01836	2	63	81.6	34.6	47	1.4	12	17	31	121	1.5	13	4.4	8.6	4.81	61	6.16	1.79	1.66	4.01	6.19	311	1	2	2	2
1837	zfg01837	2	56	76.6	31.7	44.9	1.4	25	28	41	83	0.9	11	4.3	6.7	5.25	61	4.93	1.23	1.37	3.19	4.96	255	2	2	2	2
1838	zfg01838	1	71	82.7	34.8	47.9	1.4	33	32	33	90	6.2	6.5	2.7	3.8	7.18	105	6.26	4.18	1.01	3.49	5.49	458	2	1	2	2
1839	zfg01839	1	51	77.1	28.2	48.9	1.7	28	20	17	107	0.8	18.2	6.3	11.9	3.87	73	3.85	1.06	1.07	2.45	6.3	314	2	2	1	2
1840	zfg01840	2	51	79.5	34.8	44.7	1.3	21	18	53	90	2.2	7.6	3.2	4.4	5.66	63	5.56	2.18	1.16	3.83	5.37	380	2	2	2	2
1842	zfg01842	2	42	74.7	30.1	44.6	1.5	15	21	13	90	1.1	16.2	6.3	9.9	5.28	70	4.22	1.72	1.2	2.57	5.1	284	2	2	2	2
1844	zfg01844	1	50	79.2	32.9	46.3	1.4	18	19	32	74	1.4	22.1	7.2	14.9	5.24	94	4.94	1.34	1.13	3.38	5.61	397	1	2	1	2
1845	zfg01845	1	80	69.7	27.6	42.1	1.5	22	19	11	87	9	13.1	4.6	8.5	6.49	90	4.57	1.31	1.07	3.12	9.88	359	2	2	2	2
1846	zfg01846	1	36	78.4	29.2	49.2	1.7	45	25	47	66	6.4	8.5	3.7	4.8	4.03	81	4.79	2.81	0.97	2.94	5.13	391	1	1	2	2
1847	zfg01847	2	36	76.4	29.8	46.6	1.6	8	14	16	50	2	9.1	4.2	4.9	3.25	59	4.35	0.98	1.5	2.71	5.72	317	2	2	2	2
1848	zfg01848	2	44	70	27.2	42.8	1.6	14	17	12	50	1.6	6.8	2.9	3.9	3.37	66	5.36	0.99	1.58	3.67	5.02	171	2	2	2	2
1849	zfg01849	1	71	73.3	30.1	43.2	1.4	36	29	9	167	12.4	6.5	3.6	2.9	5.97	76	3.9	0.94	1.31	2.22	7.57	197	2	2	2	2
1850	zfg01850	2	25	72.5	24.8	47.7	1.9	9	9	10	52	2.4	12.3	4.8	7.5	3.11	69	3.92	0.62	1.28	2.46	4.59	277	2	2	2	2
1851	zfg01851	2	32	70	23.6	46.4	2	8	15	10	68	1.7	10.9	5.2	5.7	6.56	60	3.22	0.68	1.13	1.92	4.65	321	2	2	2	2
1852	zfg01852	2	33	63.2	25	38.2	1.5	17	17	8	33	0.5	4	2	2	3.35	48	4.88	1.66	1.7	2.63	4.22	204	2	2	2	2
1853	zfg01853	2	36	73.3	24.2	49.1	2	6	14	8	46	4.3	11.2	4.4	6.8	4.27	57	4.23	0.77	1.72	2.28	4.78	271	2	2	2	2
1854	zfg01854	2	28	73	23.8	49.2	2.1	13	17	10	54	1.3	15.7	6.9	8.8	4.68	56	3.64	0.5	1.91	1.73	4.26	213	2	2	1	2
1855	zfg01855	2	26	72.9	28.2	44.7	1.6	11	14	11	51	0.8	6.5	2.8	3.7	3.04	50	3.92	0.73	1.38	2.43	4.56	273	2	2	2	2
1856	zfg01856	2	28	79.5	30.5	49	1.6	10	18	12	52	1.4	12.2	4.9	7.3	4.47	75	3.48	0.86	1.22	2.08	4.69	349	2	2	2	2
1857	zfg01857	2	23	71.2	22.1	49.1	2.2	5	12	9	39	1.5	14.1	5.5	8.6	3.54	67	4.96	0.5	1.6	3.25	4.81	233	2	2	2	2
1858	zfg01858	2	30	75.6	27	48.6	1.8	58	53	37	80	8.4	9.8	4.3	5.5	3.99	66	4.65	0.82	1.37	3.05	4.83	244	2	2	1	2
1859	zfg01859	1	43	67.8	20.6	47.2	2.3	18	16	14	69	5.8	13.7	4.8	8.9	3.18	78	4.02	0.89	0.86	2.8	4.34	339	2	1	2	2
1860	zfg01860	1	42	77	31.5	45.5	1.4	88	54	78	84	3	22.3	8	14.3	6.53	77	4.51	2.5	1.11	2.71	4.57	503	1	1	1	1
1861	zfg01861	1	43	72.5	24	48.5	2	21	20	46	93	8.3	8.9	3.4	5.5	5.62	113	4.99	0.97	1.26	3.41	4.71	602	2	2	2	2
1862	zfg01862	1	42	70.5	27.9	42.6	1.5	13	17	14	62	0.4	13.4	4.6	8.8	6.37	94	5.2	0.72	1.66	3.34	4.62	356	2	2	2	2
1863	zfg01863	1	43	76.1	27.2	48.9	1.8	27	20	69	58	0.5	14.3	4.8	9.5	4.83	84	5.97	1.14	1.4	4.12	4.85	440	1	2	1	2
1864	zfg01864	1	40	65.1	20.3	44.8	2.2	14	20	45	72	1.3	15	5.8	9.2	4.8	67	4.35	1.63	1.35	2.48	5.32	335	2	2	2	2
1865	zfg01865	1	42	71.1	25.3	45.8	1.8	38	27	76	81	3.1	8.6	3.4	5.2	5.93	72	4.99	1.44	1.11	3.34	5.09	439	1	2	1	2
1866	zfg01866	1	40	73.6	28.4	45.2	1.6	17	16	31	64	2.1	11.7	3.7	8	6.17	96	4.92	1.78	1.12	3.27	4.6	525	2	2	2	2
1867	zfg01867	1	41	78.6	30.7	47.9	1.6	17	40	22	101	3.4	13.7	4.7	9	6.47	97	4.86	0.96	1.15	3.15	4.36	404	2	2	1	2
1868	zfg01868	1	46	74.2	24.2	50	2.1	20	28	29	47	1.9	15.1	5.1	10	6.9	90	6.13	1.04	1.53	4.35	5.29	363	1	1	2	2
1869	zfg01869	1	45	74.4	31.5	42.9	1.4	14	15	10	75	2.6	14.3	5	9.3	6.62	95	3.68	1.38	1.17	1.85	4.17	384	2	2	2	2
1870	zfg01870	1	44	72.7	26.8	45.9	1.7	91	44	47	63	1.7	13.1	4.8	8.3	5.25	94	5.13	2.03	1.04	3.24	4.52	619	1	2	1	2
1871	zfg01871	1	41	76.6	30.1	46.5	1.5	17	21	29	63	1.4	18.6	5.4	13.2	6.49	103	5.71	1.69	1.24	3.99	4.95	574	1	2	1	2
1872	zfg01872	1	44	74.4	27	47.4	1.8	19	26	68	83	1.3	15.7	5.6	10.1	5.78	88	6.02	1.79	1.34	4.14	5.31	372	1	1	1	1
1873	zfg01873	1	42	70.7	28.1	42.6	1.5	31	17	117	147	2.3	5.3	2.6	2.7	5.22	105	5.58	1.12	0.99	4.04	5.36	551	2	1	1	1
1874	zfg01874	1	40	71.5	24.8	46.7	1.9	20	24	22	87	1	11.2	4.1	7.1	6.49	96	5.77	1.02	1.09	4.31	4.89	505	1	1	2	2
1875	zfg01875	1	40	72.3	26.1	46.2	1.8	28	26	174	73	1.4	9.3	3.9	5.4	3.99	78	4.69	2.15	1.34	2.76	5.46	543	1	2	1	2
1877	zfg01877	1	41	70.6	24.5	46.1	1.9	22	41	37	41	7.3	16.3	5.4	10.9	7.06	97	6	2.74	1.4	3.92	4.93	669	2	1	1	1
1878	zfg01878	1	41	74	23.6	50.4	2.1	22	32	26	66	3.4	15.3	5.2	10.1	6.07	109	4.55	1.14	1.19	2.9	4.27	587	2	2	2	2
1879	zfg01879	1	41	71.9	26.6	45.3	1.7	18	29	19	57	1.1	10.9	4.8	6.1	6.37	87	3.81	0.39	1.72	1.96	3.97	387	2	2	2	2
1880	zfg01880	1	40	73.1	26.8	46.3	1.7	16	15	36	104	1.1	5.6	3.3	2.3	6.19	90	6.31	10.7	0.72	2.52	4.92	411	1	1	2	2
1881	zfg01881	1	30	70.4	24.8	45.6	1.8	20	20	18	102	2.6	7.1	2.9	4.2	5.37	80	4.21	2.06	1.22	2.31	4.98	456	2	2	2	2
1882	zfg01882	1	32	69.9	22.1	47.8	2.2	37	23	54	58	5.1	30.8	6.8	24	5.07	92	6.78	1.96	0.97	5.01	4.46	509	2	1	1	1
1883	zfg01883	1	27	72.8	25.5	47.3	1.9	23	15	72	90	8.3	10.9	3.9	7	4.29	91	5.17	2.77	0.91	3.5	4.5	527	2	1	1	1
1884	zfg01884	1	25	77.1	27.3	49.8	1.8	18	24	43	85	1.3	18.7	6.7	12	4.67	93	5.41	1.32	1.72	3.52	5.07	303	2	2	1	2
1885	zfg01885	1	29	75.9	28.4	47.5	1.7	17	26	52	118	2	19.1	6.5	12.6	5.59	103	5.2	1.29	1.7	3.09	4.67	470	2	2	1	2
1886	zfg01886	1	34	83.6	33.6	50	1.5	62	29	103	83	2.8	16.3	6.5	9.8	5.95	76	5.46	1.7	1.03	3.58	4.54	573	1	1	1	1
1887	zfg01887	1	25	72.2	24.1	48.1	2	21	27	22	77	2.3	33.9	9.3	24.6	7.29	109	4.92	1.55	0.82	3.47	4.64	377	1	1	1	1
1888	zfg01888	1	28	67.6	20.6	47	2.3	23	18	14	51	1.8	8.7	3.6	5.1	5.65	100	4.2	1.43	1.3	2.38	4.23	352	2	2	2	2
1889	zfg01889	1	24	71.9	21.4	50.5	2.4	20	31	19	68	5	13.7	5.7	8	5.36	105	4.11	0.5	1.48	2.36	4.76	391	2	2	2	2
1890	zfg01890	1	31	68.2	21.6	46.6	2.2	13	19	14	67	3.4	21.4	6.6	14.8	4.72	93	4.26	0.83	1.21	2.78	4.48	417	2	2	1	2
1892	zfg01892	1	27	76.9	25	51.9	2.1	43	24	64	104	2.5	24.1	7.6	16.5	6.72	87	5.41	1.55	1.1	3.84	4.2	431	1	2	1	2
1893	zfg01893	1	25	69.3	23.8	45.5	1.9	7	18	29	95	30.8	5.8	3.2	2.6	4.63	81	4.64	2.06	1.05	2.92	4.61	420	1	2	2	2
1894	zfg01894	1	31	74.8	26	48.8	1.9	21	44	10	51	10.7	17.8	6.6	11.2	7.4	104	3.65	0.75	1.51	1.97	4.5	351	2	2	1	2
1895	zfg01895	1	25	71.2	23.5	47.7	2	17	16	14	54	3.7	8.6	3.7	4.9	4.5	86	4.53	0.93	1.08	3.01	5.22	319	2	2	2	2
1896	zfg01896	1	37	74.4	26.7	47.7	1.8	36	34	40	73	2.4	11.1	3.4	7.7	6.1	92	4.89	2.76	0.87	2.89	4.42	510	1	1	2	2
1897	zfg01897	1	37	71.3	24.1	47.2	2	24	17	40	67	1.1	13.9	5.1	8.8	3.64	82	4.63	0.82	1.67	2.8	4.73	366	2	2	2	2
1898	zfg01898	1	28	76.6	26.1	50.5	1.9	30	21	39	71	3.6	27.5	8.3	19.2	4.97	82	4.72	1.17	0.96	3.09	4.92	513	2	1	1	1
1899	zfg01899	1	31	74.2	22.6	51.6	2.3	63	29	38	86	4	10	4.2	5.8	4.72	105	4.47	2.11	0.92	2.85	4.57	414	1	1	1	1
1900	zfg01900	1	25	75.4	26.7	48.7	1.8	45	24	20	50	4.6	14.4	5.4	9	4.84	89	4.22	0.93	1.62	2.28	4.58	333	2	2	2	2
1901	zfg01901	1	29	71.4	24.8	46.6	1.9	32	25	20	80	2.9	10.5	4.3	6.2	3.65	78	3.68	1.21	1.24	2.18	4.99	273	2	2	2	2
1903	zfg01903	1	26	73.3	22.4	50.9	2.3	39	22	36	63	5.8	5.8	3	2.8	7.45	84	4.88	1.97	1.48	2.75	4.35	393	2	2	2	2
1904	zfg01904	1	27	77.1	25.5	51.6	2	15	27	16	76	1.1	31.8	8.9	22.9	8.18	102	5.01	0.92	1.44	3.24	3.88	682	2	2	1	2
1905	zfg01905	1	32	75.5	26.4	49.1	1.9	86	46	40	81	3	20.9	5.8	15.1	3.69	90	5.36	1.54	0.98	3.8	4.65	611	2	1	1	1
1906	zfg01906	1	29	79.3	26.8	52.5	2	122	47	72	94	3.2	17.1	5.4	11.7	4.79	90	6.31	3.75	0.94	4.13	4.11	558	1	1	1	1
1907	zfg01907	1	40	74.4	24.3	50.1	2.1	42	34	50	71	3.7	15.5	5.7	9.8	4.59	109	3.83	2.17	0.78	2.37	4.25	630	1	1	2	2
1908	zfg01908	1	28	70.1	22.2	47.9	2.2	10	19	23	90	2.6	14.6	5.2	9.4	4.62	105	3.33	1.23	1.26	1.75	4.18	467	2	2	2	2
1909	zfg01909	1	35	69.6	23.7	45.9	1.9	18	26	18	62	1.1	10.4	3.9	6.5	8.23	98	3.61	0.96	0.86	2.4	4.36	355	1	1	2	2
1910	zfg01910	1	36	76.1	28.1	48	1.7	20	16	151	66	1.2	6.7	2.9	3.8	7.69	112	4.39	4.71	1.05	1.88	4.09	854	1	1	1	1
1911	zfg01911	1	35	73	25.8	47.2	1.8	21	23	33	97	3.1	11.4	4.3	7.1	6.22	90	5.55	1.47	1.19	3.75	4.53	377	2	2	2	2
1912	zfg01912	1	24	72.2	23.3	48.9	2.1	10	17	19	48	2.4	10.6	4.2	6.4	9.02	87	4.05	0.71	1.53	2.39	3.73	423	2	2	2	2
1913	zfg01913	1	39	72	24.2	47.8	2	37	24	45	77	1.4	8.5	2.9	5.6	4.22	99	5.77	2.32	1.06	3.86	3.98	498	1	1	2	2
1914	zfg01914	1	32	73.1	24	49.1	2	30	52	84	78	1.1	26.5	7.5	19	8.5	103	5.13	1.27	0.98	3.48	3.92	589	1	1	1	1
1915	zfg01915	1	24	74.9	27.1	47.8	1.8	15	16	32	116	19.2	8.1	3.6	4.5	9.18	101	4.18	1.8	0.95	2.53	4.23	516	2	1	2	2
1917	zfg01917	1	29	79.5	30.5	49	1.6	23	23	36	107	2	12.9	4	8.9	7.62	85	6.44	9.09	1.06	2.9	6.88	641	1	1	2	2
1918	zfg01918	1	25	75.1	24.9	50.2	2	15	52	29	71	6.3	19.1	7.7	11.4	3.54	83	3.55	0.78	1.33	1.95	4.14	339	2	2	1	2
1919	zfg01919	1	24	76.2	25.9	50.3	1.9	26	15	39	63	4.2	11	4.7	6.3	5.21	94	3.06	1.37	1.03	1.79	5.12	468	2	1	2	2
1920	zfg01920	1	27	72	20.6	51.4	2.5	35	24	36	93	8.4	10.6	3.9	6.7	6.71	92	4.51	3.93	0.82	2.34	4.61	459	2	1	2	2
1921	zfg01921	1	28	79.6	28.7	50.9	1.8	21	27	75	64	1.7	14.5	4.1	10.4	6.14	102	5.77	2.66	0.96	3.84	4.78	895	1	1	1	1
1922	zfg01922	1	34	70.8	23	47.8	2.1	65	24	72	97	3	9.9	3.8	6.1	5.37	71	4.24	2.16	0.95	2.56	4.88	369	1	1	1	1
1923	zfg01923	1	27	67.3	21	46.3	2.2	13	18	11	62	1.6	17.7	5.9	11.8	4.51	85	4.3	0.91	1.44	2.53	4.68	418	2	2	1	2
1924	zfg01924	1	28	77.1	29.1	48	1.6	19	19	95	94	2.8	12.5	5.3	7.2	7.53	83	4.41	0.84	2.08	2.15	4.36	406	2	2	1	2
1925	zfg01925	1	25	75.4	23.4	52	2.2	42	30	17	57	2.7	18.1	5.8	12.3	6.36	113	4.4	1.08	1.17	2.76	3.87	527	2	2	1	2
1926	zfg01926	1	28	83.5	32.5	51	1.6	15	20	18	91	2.3	15.9	5.6	10.3	5.76	96	4.98	0.9	1.8	3.08	4.62	321	2	2	2	2
1927	zfg01927	1	30	75.1	26.6	48.5	1.8	43	27	16	70	5.3	17.9	6.4	11.5	9.26	85	2.74	0.71	0.78	1.6	3.86	419	2	1	1	1
1928	zfg01928	1	37	78.9	30.1	48.8	1.6	18	20	19	75	1.7	19.8	7.6	12.2	6.92	90	4.54	0.84	1.46	2.69	4.93	379	2	2	1	2
1929	zfg01929	1	38	72.8	24.1	48.7	2	11	19	16	46	0.6	18.2	5.8	12.4	3.8	86	5.57	1.15	1.13	4.09	4.44	383	2	2	1	2
1930	zfg01930	1	33	73.5	22.6	50.9	2.3	20	37	19	63	2.7	19	6.9	12.1	5.19	100	4.08	1.02	1.36	2.38	4.29	459	2	2	1	2
1931	zfg01931	1	26	74.2	25.6	48.6	1.9	15	18	17	59	2.4	24.5	8.1	16.4	5.84	92	2.87	0.94	0.91	1.65	4.43	383	2	1	1	1
1932	zfg01932	1	24	76.4	26.4	50	1.9	42	97	24	53	2.5	16.1	5.9	10.2	5.7	94	4.66	1.05	1.39	2.95	4.59	476	2	2	1	2
1933	zfg01933	1	25	74.9	24.6	50.3	2	17	17	17	48	2.9	22	7.5	14.5	4.93	95	3.42	0.82	1.05	2.15	3.47	434	2	2	1	2
1934	zfg01934	1	24	73.1	23.3	49.8	2.1	26	53	12	63	1.1	14.3	5.2	9.1	7.44	77	4.06	0.65	1.21	2.47	3.83	426	2	2	1	2
1935	zfg01935	1	33	70.9	23.4	47.5	2	38	33	12	71	1.4	13.4	5.8	7.6	6.77	82	4.46	0.8	1.35	2.95	4.7	480	2	2	2	2
1936	zfg01936	1	24	76.4	26.1	50.3	1.9	21	23	16	72	1.8	18.1	6.5	11.6	4.27	90	3.62	0.96	1.26	2.13	4.55	420	2	2	1	2
1937	zfg01937	1	23	72.9	19.5	53.4	2.7	19	29	23	69	4.5	18.6	7.3	11.3	8.7	112	4.17	0.57	1.75	2.06	3.87	627	2	2	1	2
1938	zfg01938	1	24	71.5	23.5	48	2	44	26	21	77	1.1	20.8	6.9	13.9	5.15	92	3.58	1.19	1.11	2.06	4.46	395	1	2	1	2
1939	zfg01939	1	36	75.3	26	49.3	1.9	17	20	27	71	1.3	6.3	3.4	2.9	6.2	98	6.12	11.44	0.79	2.26	5.14	328	1	1	2	2
1941	zfg01941	1	36	76.4	27.5	48.9	1.8	12	17	21	81	2.6	10.9	3.8	7.1	5.61	100	5.61	1.3	1.16	3.95	4.77	371	2	2	2	2
1942	zfg01942	1	39	71.3	27	44.3	1.6	17	17	18	65	1.7	18.9	6.4	12.5	4.98	88	4.28	0.73	1.56	2.57	4.17	381	2	2	1	2
1943	zfg01943	1	36	77.5	28.1	49.4	1.8	23	23	41	103	2.7	14.5	5.1	9.4	2.74	65	5.19	1.6	1.47	3.24	5.4	396	1	2	2	2
1944	zfg01944	1	34	73.4	25.8	47.6	1.8	12	31	17	105	4	19.1	6.3	12.8	7.62	93	4.7	1.04	1.61	2.91	4.55	467	2	2	1	2
1945	zfg01945	1	32	73.1	22.8	50.3	2.2	25	30	41	75	4.8	16.6	6.3	10.3	5.42	82	3.71	1.15	1.46	1.93	4.61	444	2	2	2	2
1946	zfg01946	1	27	72.8	24.2	48.6	2	19	26	17	87	4	12.8	4.2	8.6	5.85	77	5.31	1.23	1.24	3.76	4.76	472	2	2	2	2
1947	zfg01947	1	28	77.5	24.4	53.1	2.2	11	19	14	81	3.1	16.7	5.9	10.8	6.99	86	4.2	0.87	1.36	2.44	4.05	398	2	2	2	2
1948	zfg01948	1	31	80	29	51	1.8	22	15	31	94	6.2	15	5.2	9.8	7.24	85	4.48	1.98	1.01	2.88	6.29	441	2	1	2	2
1949	zfg01949	1	28	79.1	27.2	51.9	1.9	25	88	26	67	1.4	17.1	6.1	11	5.82	112	4.25	1.27	1.1	2.77	4.3	650	2	2	1	2
1950	zfg01950	1	28	74.2	26.1	48.1	1.8	48	67	15	89	1.9	21.4	7.6	13.8	4.82	89	3.62	0.59	1.43	2.05	3.93	436	2	2	1	2
1951	zfg01951	1	23	72.5	24.5	48	2	20	22	44	55	1.4	23	8.1	14.9	3.58	77	4.51	0.91	1.33	2.89	4.47	448	2	2	1	2
1952	zfg01952	1	28	74.3	27.4	46.9	1.7	19	24	69	70	8.5	9.4	4.2	5.2	4.7	70	3.94	3.21	1	2.34	4.53	343	2	1	1	1
1953	zfg01953	1	28	73.3	23.7	49.6	2.1	30	33	19	80	1.5	12.5	4.4	8.1	5.99	96	4.07	2.3	0.93	2.38	4.19	601	2	1	2	2
1954	zfg01954	1	24	76.2	27	49.2	1.8	15	15	17	51	15.2	11.8	4.8	7	5.07	93	3.94	0.79	1.25	2.34	4.86	373	2	2	2	2
1955	zfg01955	1	29	69.6	21.4	48.2	2.3	12	15	22	50	1.9	16.4	6	10.4	7.81	89	3.64	0.74	0.97	2.47	4.06	416	2	1	2	2
1956	zfg01956	1	21	67.8	23.5	44.3	1.9	79	47	50	98	8.9	7.1	3.4	3.7	3.86	83	3.27	0.61	1.22	1.75	4.37	312	2	2	1	2
1958	zfg01958	1	27	73	22.4	50.6	2.3	29	29	42	87	8.3	8.3	4.1	4.2	4.23	84	4.73	2.72	1.47	2.5	4.24	461	2	1	2	2
1959	zfg01959	1	28	73.3	24.6	48.7	2	36	30	96	57	2.2	14.9	4.8	10.1	5.1	95	5.5	2.99	0.81	3.38	3.6	514	1	1	1	1
1960	zfg01960	1	28	79.8	29.6	50.2	1.7	19	23	46	62	4.7	20.2	7.7	12.5	7.97	104	4.6	0.85	1.33	3	4.41	560	2	2	1	2
1961	zfg01961	1	29	72.7	24	48.7	2	17	24	15	67	0.8	18.3	5.6	12.7	3.45	82	4.71	0.76	1.22	3.22	4.44	396	2	2	1	2
1962	zfg01962	1	39	73.3	24.1	49.2	2	32	56	43	68	2.2	20	6.7	13.3	4.11	93	5.39	1.09	1.42	3.44	4.52	595	2	2	1	2
1963	zfg01963	1	35	75.1	25.1	50	2	26	27	44	58	1.4	19.3	6.8	12.5	4.94	88	5	1.88	1.49	2.97	4.64	376	2	2	1	2
1964	zfg01964	1	27	78.2	29.5	48.7	1.7	27	22	21	68	6.5	13.7	5.7	8	4.39	78	4.05	0.76	1.29	2.43	3.99	341	2	2	2	2
1965	zfg01965	1	22	73.5	26.4	47.1	1.8	13	19	51	85	0.9	20.3	7.3	13	5.38	100	4.66	0.72	1.78	2.69	3.61	467	2	2	1	2
1966	zfg01966	1	26	73.5	25.1	48.4	1.9	84	39	47	60	4.2	5.7	3.4	2.3	6.27	86	4.73	1.91	1.52	2.75	4.69	297	2	2	1	2
1967	zfg01967	1	26	80.3	28.2	52.1	1.8	17	47	21	98	3.1	23.8	8	15.8	7.48	87	4.22	0.57	1.53	2.55	4.33	424	2	2	1	2
1969	zfg01969	1	28	72.4	22.7	49.7	2.2	43	32	15	63	11.6	11.9	4	7.9	6.38	95	3.94	0.93	1.18	2.29	4.69	349	2	2	2	2
1970	zfg01970	1	25	76.7	24.7	52	2.1	23	30	19	64	2.6	13.6	5.2	8.4	4.99	101	4.17	0.92	1.21	2.62	4.62	359	2	2	2	2
1971	zfg01971	1	23	74.8	24.9	49.9	2	22	21	21	99	14	5.9	4.5	1.4	7.42	88	3.86	4.49	1.08	1.83	4.82	350	2	1	2	2
1972	zfg01972	1	26	75.3	25.9	49.4	1.9	14	27	27	68	1.9	12.9	4.8	8.1	9.52	101	4.61	1.43	1.3	2.82	4.31	484	2	2	2	2
1973	zfg01973	1	29	78.2	30	48.2	1.6	13	17	16	58	1.5	12.4	5.4	7	5.94	108	4.49	0.72	2.31	1.99	4.84	334	2	2	2	2
1974	zfg01974	1	32	75.2	29.5	45.7	1.5	21	32	29	44	4.3	10.5	3.6	6.9	4.78	100	4.94	1.48	1.17	3.18	4.92	521	2	2	2	2
1975	zfg01975	1	27	72.5	24.2	48.3	2	73	35	74	78	6.8	6.6	3.8	2.8	7.53	89	4.36	1.41	1.31	2.69	5.45	427	2	2	1	2
1976	zfg01976	1	36	67.9	21.4	46.5	2.2	18	21	48	61	0.3	18.5	6	12.5	5.23	98	5.03	1.3	1.54	3.18	4.26	368	2	2	1	2
1977	zfg01977	1	33	80.7	29.2	51.5	1.8	42	31	64	74	8.2	23.1	7	16.1	7.38	84	6.13	2.02	1.49	4.2	4.35	424	2	1	1	1
1978	zfg01978	1	38	72	27.6	44.4	1.6	49	29	101	72	8.2	14.9	6.3	8.6	5.12	85	3.92	2.17	1.3	2.04	4.52	413	1	2	1	2
1979	zfg01979	1	30	75.6	27.3	48.3	1.8	13	19	9	93	1.2	33.7	9.1	24.6	4.84	82	3.87	1.1	1.19	2.28	4.46	367	2	2	1	2
1980	zfg01980	1	24	75.5	26.6	48.9	1.8	15	18	22	93	4.4	10.9	4.3	6.6	5.72	83	3.85	0.57	1.22	2.45	4.66	318	2	2	2	2
1981	zfg01981	1	34	77	30.6	46.4	1.5	69	31	73	85	3.9	15.6	5.2	10.4	5.9	90	3.63	2.42	0.84	2.1	7.09	350	1	1	1	1
1984	zfg01984	1	23	77.4	28.2	49.2	1.7	14	18	34	83	7	5.7	2.6	3.1	3.72	85	5.16	2.31	1.29	3.11	4.28	521	2	1	2	2
1985	zfg01985	1	35	72	22	50	2.3	21	28	17	71	4.2	16.1	5.5	10.6	7.27	100	4.91	0.93	1.23	3.2	4.39	382	2	2	2	2
1986	zfg01986	1	25	74.8	26.1	48.7	1.9	14	20	33	90	11.4	7.8	3.8	4	5.96	70	5.38	7.65	0.88	2.11	3.89	431	2	1	2	2
1987	zfg01987	1	30	80.1	28	52.1	1.9	77	106	64	122	1.5	15.6	5.5	10.1	7.41	101	7.22	3.17	1.07	4.81	4.91	631	2	1	1	1
1988	zfg01988	1	24	75.1	23.6	51.5	2.2	25	22	19	76	6.1	10.6	4.7	5.9	5.31	82	4.44	0.83	1.41	2.63	4.86	328	2	2	2	2
1989	zfg01989	1	35	76.3	30.1	46.2	1.5	17	25	26	75	2.1	14.6	5	9.6	6.64	86	5.24	0.93	1.1	3.87	4.35	481	1	2	2	2
1990	zfg01990	1	24	69.1	22.5	46.6	2.1	13	17	20	67	1.8	13.6	5.2	8.4	3.9	81	3.5	0.71	1.21	2.03	4.13	354	2	2	2	2
1991	zfg01991	1	28	73	23.2	49.8	2.1	17	22	46	86	1.7	21.1	6.9	14.2	5.63	84	4.75	1.42	1.29	3.11	4.84	476	2	2	1	2
1992	zfg01992	1	39	76.9	30.1	46.8	1.6	12	19	22	58	2.2	19.5	7.4	12.1	4.98	129	4.08	1.05	1.55	2.26	4.67	423	2	2	1	2
1993	zfg01993	1	31	80.9	29.3	51.6	1.8	67	74	41	77	2.9	17.1	6	11.1	9.21	110	5.23	1.45	1.02	3.46	4.26	600	1	1	1	1
1994	zfg01994	1	31	78.3	25.9	52.4	2	25	34	26	74	1.9	21.1	7.4	13.7	7.91	103	4.16	1.11	1.16	2.53	4.44	380	2	2	1	2
1995	zfg01995	1	26	80	28.2	51.8	1.8	30	27	50	60	2.1	17.8	6.1	11.7	7.18	95	5.02	1.06	1.51	3.04	4.09	429	2	2	1	2
1996	zfg01996	1	27	72.3	23.6	48.7	2.1	34	37	22	95	2.5	11.1	4.3	6.8	9.54	88	5.27	1.28	1.52	3.38	4.77	546	2	2	2	2
1997	zfg01997	1	28	70.6	23.7	46.9	2	41	28	38	63	10.3	11.5	4.3	7.2	5.14	91	4.67	1.81	0.9	3.2	4.39	591	2	1	2	2
1998	zfg01998	1	36	73.3	27.2	46.1	1.7	15	19	31	74	3.4	15.8	5.4	10.4	4.28	75	5.56	1.11	1.1	3.9	4.81	401	2	2	2	2
1999	zfg01999	1	25	78.9	27.1	51.8	1.9	14	25	14	76	3.8	20.8	7.9	12.9	6.96	97	5.69	0.59	2.22	3.27	4.23	462	2	2	1	2
2000	zfg02000	1	35	71.2	24.2	47	1.9	17	31	24	69	1.6	19.9	7	12.9	7.08	99	4.14	0.67	1.6	2.33	4.36	443	1	2	1	2
2001	zfg02001	1	36	76.5	29.7	46.8	1.6	13	28	16	57	0.9	18.1	6.3	11.8	6.06	98	3.62	1.03	1.12	2.28	4.16	472	1	2	1	2
2002	zfg02002	1	27	76.7	26.5	50.2	1.9	47	40	35	59	1.4	17.4	5.7	11.7	4.74	108	6.84	1.56	1.1	5.06	4.27	566	1	1	1	1
2003	zfg02003	1	23	79.6	25.9	53.7	2.1	18	28	12	110	2.2	20.2	7.1	13.1	6.31	95	4.26	0.82	1.51	2.42	3.93	397	2	2	1	2
2004	zfg02004	1	26	75.6	25.7	49.9	1.9	49	35	39	58	3.4	18.5	6.9	11.6	4.41	73	4.36	0.73	1.6	2.56	4.23	510	1	2	1	2
2005	zfg02005	1	25	76.2	24	52.2	2.2	33	86	19	61	1.7	15.7	4.8	10.9	5.77	93	5.14	1.13	1.02	3.59	4.03	508	2	1	1	1
2006	zfg02006	1	24	73.2	27	46.2	1.7	22	29	30	67	2.7	21.5	7.4	14.1	5.95	91	4.01	0.84	1.16	2.59	4.4	380	2	2	1	2
2007	zfg02007	1	34	75	24.4	50.6	2.1	29	20	51	70	1.5	12	4.2	7.8	4.26	96	4.38	3.21	0.81	2.39	4.9	428	1	1	2	2
2008	zfg02008	1	26	76.4	25.6	50.8	2	11	16	14	77	3.1	17.9	5.5	12.4	6.28	70	4.46	0.56	1.18	3.08	4.22	391	2	2	1	2
2009	zfg02009	1	24	76.2	26.7	49.5	1.9	22	19	56	79	8.2	8.4	3.6	4.8	5.97	79	4.94	2.14	1.23	3.04	5.11	423	1	2	2	2
2010	zfg02010	1	25	70.1	23.3	46.8	2	17	25	17	61	2.6	17.1	6.1	11	5.01	94	3.56	0.98	1.22	2.06	4.11	415	2	2	2	2
2011	zfg02011	1	24	83.1	28.4	54.7	1.9	16	29	18	66	4.8	21.9	7.5	14.4	6.16	102	3.66	0.93	1.23	2	4.6	446	2	2	1	2
2012	zfg02012	1	25	68.3	23	45.3	2	20	16	41	55	1.4	24.8	8.1	16.7	5.31	90	4.28	1.24	1.26	2.55	4.49	382	2	2	1	2
2013	zfg02013	1	26	76.4	28.6	47.8	1.7	15	15	17	67	12	3.3	2.1	1.2	6.57	76	4.93	4.54	1.03	1.77	4.87	397	1	1	2	2
2014	zfg02014	1	32	70.6	26.1	44.5	1.7	41	28	53	73	2.6	14.6	5	9.6	3.55	78	6.07	2.14	0.99	4.28	4.97	541	2	1	2	2
2015	zfg02015	1	25	71.8	21.6	50.2	2.3	12	17	15	37	2.1	16	5.8	10.2	5.68	86	3.56	0.8	1.41	1.75	4.46	373	2	2	2	2
2016	zfg02016	1	38	70.3	24.8	45.5	1.8	20	26	23	81	1.2	10.8	3.6	7.2	6.7	97	4.54	1.61	0.98	3.07	5.16	577	1	1	2	2
2017	zfg02017	1	36	75.1	29.4	45.7	1.6	17	18	20	50	3.3	5.9	2.9	3	5.21	89	4.23	1.49	0.95	2.86	4.87	411	2	1	2	2
2018	zfg02018	1	34	73.5	25.2	48.3	1.9	19	20	45	90	3.1	23.2	6.9	16.3	4.07	91	5.34	2.37	0.88	3.64	4.66	399	2	1	1	1
2020	zfg02020	1	27	74	22.3	51.7	2.3	13	15	15	76	1.7	11.2	3.8	7.4	6.04	92	3.96	1.21	1.14	2.38	4.81	499	2	2	2	2
2021	zfg02021	1	28	74.5	29.9	44.6	1.5	34	18	17	96	0.8	26	8.8	17.2	4.24	83	3.5	0.79	1.09	2.35	4.62	421	2	2	1	2
2022	zfg02022	1	28	63.5	18.5	45	2.4	15	19	28	76	1.8	19.9	6.2	13.7	4.95	95	3.37	1.17	1.23	1.81	4.67	293	2	2	1	2
2023	zfg02023	1	30	73.3	26.9	46.4	1.7	16	31	26	86	2.6	20.8	6.9	13.9	7.64	126	5.17	1.19	1.22	3.63	4.1	528	2	2	1	2
2024	zfg02024	1	24	74.8	27.4	47.4	1.7	16	23	36	94	1.8	13.5	5	8.5	6.55	97	3.73	0.9	1.16	2.26	3.47	496	2	2	2	2
2025	zfg02025	1	27	76.4	23.1	53.3	2.3	26	31	30	87	2.8	24.5	7.3	17.2	7.05	102	5.38	1.18	1.42	3.5	4.26	396	2	2	1	2
2026	zfg02026	1	25	71.8	22.2	49.6	2.2	30	29	197	77	1.8	14.5	5	9.5	5.3	90	6.19	4.23	1.05	4	4.11	410	1	1	1	1
2027	zfg02027	2	29	67.4	23.2	44.2	1.9	13	16	11	78	0.9	17.9	6.9	11	6.07	72	3.75	0.54	1.65	1.88	4.49	302	2	2	1	2
2028	zfg02028	2	25	77	28.8	48.2	1.7	6	19	14	61	1.3	12.4	4.5	7.9	4.14	55	3.62	0.82	1.31	2.09	4.67	367	2	2	2	2
2029	zfg02029	2	27	72.7	26.1	46.6	1.8	9	11	16	49	5.3	9.5	4	5.5	4.28	80	4.44	0.58	2.46	1.88	4.74	370	2	2	2	2
2030	zfg02030	2	33	77.4	32.7	44.7	1.4	18	25	15	59	2.5	11.2	3.8	7.4	2.99	55	4.95	1.26	1.71	2.82	4.62	241	2	2	2	2
2031	zfg02031	2	27	71	26.9	44.1	1.6	12	18	8	51	1.1	18.5	7.1	11.4	4.41	82	4.09	0.56	1.92	2.03	3.97	365	2	2	1	2
2032	zfg02032	2	27	71.8	24.5	47.3	1.9	9	13	10	48	4.5	9.7	3.8	5.9	3.39	67	5.31	1.11	1.63	3.19	4.2	368	2	2	2	2
2033	zfg02033	2	27	74.2	25.7	48.5	1.9	9	17	14	51	2.7	17.3	6.5	10.8	4.12	68	4.11	0.75	1.43	2.37	4.63	402	2	2	1	2
2034	zfg02034	2	25	84	34.4	49.6	1.4	6	18	14	39	3.8	25.5	7.8	17.7	4.13	59	4.87	1.07	1.6	2.85	4.24	388	2	2	1	2
2035	zfg02035	2	25	79.3	26.4	52.9	2	18	21	21	67	1.6	19.4	7.2	12.2	6.79	78	4.1	0.67	1.75	2.06	3.95	336	2	2	1	2
2036	zfg02036	2	46	71.2	25.8	45.4	1.8	9	16	12	64	0.6	7.1	3.7	3.4	3.27	56	5.45	1.04	2.18	3.11	4.36	188	2	2	2	2
2037	zfg02037	2	58	73.1	29.6	43.5	1.5	18	20	11	77	2.2	16.7	6.3	10.4	4.84	72	4.03	1.31	1.33	2.29	4.94	374	1	2	2	2
2039	zfg02039	2	43	76	29.7	46.3	1.6	21	20	15	89	0.6	10.2	4.2	6	3.37	63	4.06	2.09	1.11	2.23	5.8	319	2	2	2	2
2040	zfg02040	2	59	72.5	24.5	48	2	36	29	19	89	1.4	10	3.6	6.4	5.57	65	6.36	1.7	1.22	4.5	5.29	334	1	1	2	2
2041	zfg02041	1	33	72.6	20.4	52.2	2.6	12	13	24	77	0.7	17.5	6.7	10.8	4.16	88	5.33	1.3	1.61	3.31	5.09	386	2	2	1	2
2042	zfg02042	2	51	76.7	26.7	50	1.9	21	19	27	90	1	12.6	5.3	7.3	5.31	58	3.74	0.66	1.29	2.33	5.38	288	1	2	2	2
2043	zfg02043	2	35	75.9	28	47.9	1.7	10	15	80	68	1.6	8.8	3	5.8	4.7	49	4.86	5.86	0.8	1.53	5.72	308	1	1	1	1
2045	zfg02045	2	56	66.6	21.6	45	2.1	11	13	17	93	0.9	8.2	3.5	4.7	4.6	65	6.01	1.76	1.38	4.04	5.82	330	2	2	2	2
2047	zfg02047	2	60	68.5	21	47.5	2.3	11	20	11	86	1.3	21.2	8.7	12.5	7.26	124	4.13	1.36	1.46	2.11	5.02	477	1	2	1	2
2050	zfg02050	1	80	70.8	25	45.8	1.8	27	28	122	87	4.6	12.5	5	7.5	6.35	75	5.53	2.87	1.23	3.47	6.62	434	1	1	1	1
2052	zfg02052	2	25	76.7	27.3	49.4	1.8	17	17	33	59	1.4	11.2	5	6.2	4.76	67	4.58	0.55	2.01	2.38	4.34	329	2	2	2	2
2053	zfg02053	2	65	72.6	27.7	44.9	1.6	20	25	17	97	2.3	3.3	1.5	1.8	3.9	65	5.63	3.92	0.93	3.42	5.24	329	2	1	2	2
2054	zfg02054	2	22	78.5	32.2	46.3	1.4	33	25	45	87	1.6	6.3	2.7	3.6	5.2	62	5.36	1.22	1.15	3.79	5.39	397	1	2	2	2
2055	zfg02055	2	51	79.5	30.5	49	1.6	47	38	69	86	1.5	6.9	3	3.9	3.92	61	6.96	1.51	1.72	4.79	5.34	284	1	1	1	1
2056	zfg02056	2	28	77.7	28.1	49.6	1.8	6	11	10	49	0.9	10.9	4.1	6.8	3.3	62	4.91	0.9	1.83	2.93	4.99	264	2	2	2	2
2057	zfg02057	2	62	75.9	28.2	47.7	1.7	10	13	12	64	2.5	10.3	4	6.3	4.4	74	5.74	0.82	1.97	3.64	4.78	242	2	2	2	2
2058	zfg02058	2	31	74.3	25.6	48.7	1.9	12	20	9	52	1	12.2	4.4	7.8	4.62	60	5.33	0.6	2.05	3.23	4.37	315	2	2	2	2
2060	zfg02060	2	68	78.5	31.2	47.3	1.5	13	16	20	84	0.5	8.1	2.9	5.2	6.4	57	7.71	1.51	2.2	5.25	5.3	208	2	1	2	2
2061	zfg02061	1	66	76.3	29.4	46.9	1.6	22	16	62	87	2	8.5	3.4	5.1	5.71	71	3.87	1.82	0.96	2.39	10.27	206	2	1	1	1
2062	zfg02062	2	64	72.6	25.4	47.2	1.9	13	18	16	84	1.2	10.3	4.4	5.9	5.94	85	5.29	0.9	1.62	3.46	5.28	341	2	2	2	2
2063	zfg02063	1	34	78.6	28	50.6	1.8	69	58	177	135	2.9	16.8	6.7	10.1	5.36	79	8.35	4.16	1.03	5.97	16.98	408	1	1	1	1
2065	zfg02065	2	58	72.9	27.7	45.2	1.6	22	22	12	78	2	9.7	4.8	4.9	5.37	59	5.19	0.81	1.54	3.51	4.88	192	2	2	2	2
2066	zfg02066	1	49	71.6	22.6	49	2.2	19	21	26	69	1.1	7.4	4	3.4	4.31	108	4.17	1.09	1.07	2.75	5.09	498	1	2	2	2
2067	zfg02067	2	48	79.1	32.1	47	1.5	13	20	10	66	1	7.6	3.7	3.9	5.04	52	3.98	0.63	1.42	2.44	5.5	282	2	2	2	2
2076	zfg02076	2	60	74.3	25.9	48.4	1.9	35	24	88	112	1.8	10.4	4	6.4	4.35	73	5.9	2.6	1.09	3.99	5.39	365	2	1	1	1
2084	zfg02084	1	61	78.4	28.4	50	1.8	42	27	23	74	1.5	27.2	10.9	16.3	5.22	91	4.37	1.16	1.75	2.48	4.85	369	1	2	1	2
2086	zfg02086	1	64	83.5	36.5	47	1.3	35	28	100	72	2.5	15.5	6	9.5	4.54	113	6.43	3.5	1.12	4.24	4.98	405	1	1	1	1
2087	zfg02087	1	46	68.9	25.9	43	1.7	44	38	152	128	2.4	12.9	6.2	6.7	5.85	98	4.15	2.14	0.8	2.54	5.57	414	1	1	1	1
2089	zfg02089	1	65	77.4	30.7	46.7	1.5	13	19	19	56	0.4	8	3.5	4.5	7.15	102	5.59	1.84	1.23	3.69	4.85	508	1	2	2	2
2090	zfg02090	2	49	76.5	29.3	47.2	1.6	19	21	18	57	2.2	12.7	4.9	7.8	3.82	58	6.42	1.33	1.57	4.54	5.32	286	1	1	2	2
2091	zfg02091	2	22	71.6	24.6	47	1.9	24	21	11	65	1.9	6.6	3.2	3.4	4.09	60	3.9	0.96	1.51	2.23	4.62	334	2	2	2	2
2092	zfg02092	2	56	81.2	35.5	45.7	1.3	11	20	12	73	0.6	13	5.7	7.3	3.06	56	4.14	1.07	1.5	2.3	5	300	2	2	2	2
2093	zfg02093	1	47	79.2	29.8	49.4	1.7	23	19	30	71	1.5	7.2	3.1	4.1	3.94	83	5.62	1.27	0.99	4.08	5.28	330	1	1	2	2
2094	zfg02094	1	66	81.3	33.6	47.7	1.4	36	25	38	133	0.6	7.3	2.9	4.4	3.63	84	5.8	2.67	1.2	3.81	5.62	582	1	1	2	2
2096	zfg02096	1	48	75.6	28.4	47.2	1.7	14	15	21	93	0.8	7.8	2.9	4.9	4.28	88	5.91	2.36	0.74	4.28	5.23	384	1	1	2	2
2098	zfg02098	1	59	75.6	30.4	45.2	1.5	19	12	15	83	0.9	5.9	3	2.9	5.73	85	5.11	1.7	1.38	3.32	8.85	391	1	2	2	2
2099	zfg02099	2	53	84.2	35.7	48.5	1.4	42	40	72	116	1.5	7.8	3.3	4.5	2.39	61	7.4	1.69	2.06	5	5.06	227	2	1	1	1
2103	zfg02103	2	56	72.1	31.4	40.7	1.3	19	22	20	75	0.7	3.8	2.2	1.6	4.57	69	4.6	0.9	1.4	2.87	4.74	273	2	2	2	2
2104	zfg02104	2	46	71.5	28	43.5	1.6	12	16	11	60	0.8	12.3	4.6	7.7	4.71	62	4.35	1.13	1.59	2.44	5.32	241	2	2	2	2
2105	zfg02105	2	36	77.2	31.3	45.9	1.5	11	14	8	82	1.2	10.4	4.6	5.8	4.47	59	3.23	0.8	1.18	1.85	5.05	271	2	2	2	2
2107	zfg02107	1	37	73	28.4	44.6	1.6	17	17	21	92	3.4	6.3	3.3	3	4.12	77	5.22	1.22	1.14	3.69	4.75	403	2	2	2	2
2108	zfg02108	2	54	74.7	30.6	44.1	1.4	18	19	17	82	0.4	6	1.9	4.1	6.2	63	6.88	2.4	1.31	4.94	5	334	1	1	2	2
2109	zfg02109	1	56	79.9	32.1	47.8	1.5	23	18	93	109	1.3	11.7	4.3	7.4	4.3	83	5.03	1.58	1.43	3.16	5.38	320	1	2	1	2
2110	zfg02110	2	51	71.6	28.2	43.4	1.5	15	16	16	81	0.6	8.3	3.3	5	3.73	59	4.76	1.52	1.64	2.6	4.92	304	2	2	2	2
2111	zfg02111	2	42	75.9	32.6	43.3	1.3	18	15	51	73	0.9	9.7	3.8	5.9	4.15	56	5.9	2.59	1.34	3.65	4.89	265	2	1	2	2
2112	zfg02112	1	56	69.3	23.9	45.4	1.9	20	18	21	62	3.4	10	4	6	4.32	99	4.75	1.46	1.57	2.74	8.4	346	2	2	2	2
2113	zfg02113	1	50	76.2	32.5	43.7	1.3	27	19	30	73	0.6	10	3.6	6.4	8.64	248	4.6	2.06	1.34	2.68	5.08	592	1	2	2	2
2114	zfg02114	1	46	61.3	20.4	40.9	2	27	20	28	82	1.3	15.3	5.6	9.7	4.28	74	5.05	0.65	1.92	3.08	4.82	295	2	2	2	2
2115	zfg02115	1	42	76.2	33.9	42.3	1.2	859	293	122	122	2.3	23.3	12.4	10.9	2.45	69	3.27	1.26	0.58	1.95	11.11	272	2	1	1	1
2116	zfg02116	2	58	77	31.8	45.2	1.4	12	15	12	49	2.8	8.3	3.5	4.8	5.53	65	5.07	0.98	1.7	3.05	5.44	295	2	2	2	2
2117	zfg02117	1	70	69	26.7	42.3	1.6	15	15	15	51	3.4	11.9	4.3	7.6	6.39	127	4.24	1.98	1.07	2.55	4.82	412	1	2	2	2
2119	zfg02119	1	44	75.1	24.9	50.2	2	19	113	392	77	2.3	18.1	8.4	9.7	2.83	53	3.55	2.37	2.21	0.81	4.86	397	1	1	1	1
2120	zfg02120	2	52	78.5	30.8	47.7	1.5	32	26	86	62	0.9	11.1	3.7	7.4	5.14	52	9.13	1.95	1.5	6.86	5.28	355	2	1	1	1
2121	zfg02121	1	66	83.5	36.8	46.7	1.3	43	37	200	80	6.3	14.6	6.3	8.3	6.92	81	4.84	3.71	0.89	2.65	7.89	342	1	1	1	1
2122	zfg02122	2	35	78.7	29.7	49	1.6	11	16	11	63	2.3	8.5	3.2	5.3	4.05	68	4.59	1.03	1.55	2.73	5.41	254	2	2	2	2
2123	zfg02123	1	68	82.3	35.7	46.6	1.3	15	15	16	118	1.5	5.3	2.5	2.8	5.66	95	5.52	3.68	0.93	3.21	5.5	334	2	1	2	2
2124	zfg02124	2	64	81.4	32	49.4	1.5	29	26	34	79	0.8	7.8	3.4	4.4	4.69	66	6.18	1.99	1.32	4.19	5.06	390	1	1	2	2
2125	zfg02125	2	62	86.2	35.5	50.7	1.4	18	24	9	76	4.1	11.4	4.6	6.8	3.88	65	5.7	0.99	1.74	3.66	6.05	304	2	2	2	2
2130	zfg02130	1	30	74.4	26.8	47.6	1.8	19	16	8	67	0.9	17.8	6.4	11.4	4.99	87	4.75	1.2	1.12	3.21	5.36	345	2	2	1	2
2134	zfg02134	1	36	80.7	32.5	48.2	1.5	29	21	46	69	0.9	9.8	3.8	6	2.9	78	6.21	1.32	2.02	3.85	4.9	373	2	2	2	2
2135	zfg02135	2	26	78.5	32.2	46.3	1.4	5	16	9	52	2.5	11.1	4.9	6.2	3.51	60	3.27	0.95	1.28	1.77	4.62	329	2	2	2	2
2136	zfg02136	2	51	71.1	25.8	45.3	1.8	24	20	23	83	0.9	6.6	2.7	3.9	3.13	67	5.5	1.92	1.31	3.68	4.48	362	1	2	2	2
2137	zfg02137	1	71	72	30.3	41.7	1.4	33	24	45	72	1.2	10.7	5.1	5.6	6.76	99	5.35	1.45	2.29	2.54	5.32	315	2	2	2	2
2138	zfg02138	2	66	77.4	31.4	46	1.5	16	28	14	93	1.6	22.7	7.9	14.8	5.52	69	4.02	1.13	1.37	2.3	4.02	285	2	2	1	2
2142	zfg02142	1	59	81.1	36.3	44.8	1.2	17	22	43	44	0.8	8.8	4	4.8	15.31	228	3.98	2.27	1.19	2.08	4.13	258	2	1	2	2
2144	zfg02144	1	36	77.3	27.9	49.4	1.8	51	28	57	90	1.3	13.8	4.4	9.4	3.8	87	5.07	5.35	0.85	2.71	4.51	358	1	1	1	1
2145	zfg02145	1	36	78.9	31.7	47.2	1.5	26	19	46	79	1.7	10	4	6	3.8	74	5.53	2.28	1.68	3.25	4.28	337	2	1	2	2
2146	zfg02146	1	57	75.4	31.2	44.2	1.4	27	19	29	67	1	11.4	3.6	7.8	5.25	66	5.53	2.14	1.08	3.66	5.65	315	2	2	2	2
2147	zfg02147	2	54	65	23.8	41.2	1.7	26	20	36	64	1.3	7.9	3.4	4.5	4.7	68	6.21	1.15	2.15	3.72	4.52	165	2	2	2	2
2148	zfg02148	1	31	78.5	29.8	48.7	1.6	48	32	81	63	1.2	8.9	3.7	5.2	4.03	94	5.1	7.44	0.8	2.13	4.79	478	1	1	1	1
2149	zfg02149	2	26	75.2	28.7	46.5	1.6	4	12	11	46	3.1	2.7	1.7	1	6.65	70	4.66	0.59	2.02	2.53	5.07	270	2	2	2	2
2150	zfg02150	1	59	76.6	30.9	45.7	1.5	16	18	22	94	0.4	11.1	4.7	6.4	6.56	119	4.01	1.18	1.29	2.35	5.18	413	2	2	2	2
2152	zfg02152	2	53	79.7	34.2	45.5	1.3	11	18	10	60	4.8	3.1	1.9	1.2	2.72	61	4.75	5.33	1.11	1.86	4.93	270	2	1	2	2
2155	zfg02155	2	24	73	27.5	45.5	1.7	13	16	13	79	5.1	5.4	2.7	2.7	3.77	57	4.3	0.72	1.4	2.76	4.81	311	2	2	2	2
2156	zfg02156	2	24	79.6	33.1	46.5	1.4	11	13	13	54	10.6	10.3	4.7	5.6	6.9	55	4.75	0.65	1.93	2.8	4.69	314	2	2	2	2
2157	zfg02157	1	59	72.9	32.5	40.4	1.2	17	16	13	86	1.5	5.7	2.6	3.1	4.08	65	3.78	1.34	0.9	2.45	5.06	409	1	1	2	2
2159	zfg02159	1	49	69.8	25	44.8	1.8	10	14	15	93	1	13.4	4.8	8.6	4.07	76	4.95	1.28	1.19	3.45	5.06	275	2	2	2	2
2162	zfg02162	2	35	81.8	34.6	47.2	1.4	20	17	28	51	0.4	6.9	3.3	3.6	3.61	59	4.55	1.15	1.19	3.09	4.85	340	1	2	2	2
2163	zfg02163	2	37	79.5	33.2	46.3	1.4	14	17	16	58	0.7	7.2	3.2	4	5.56	56	3.76	0.97	1.42	2.31	5.01	367	2	2	2	2
2164	zfg02164	1	58	81	32.3	48.7	1.5	90	65	30	84	2.2	10.5	6.2	4.3	7.43	68	4.71	1.01	1.15	3.15	6.04	414	1	2	1	2
2168	zfg02168	2	59	77	30.6	46.4	1.5	17	21	14	94	0.9	9.2	3.5	5.7	6.4	53	5.58	1.37	1.47	3.7	5.54	237	2	2	2	2
2169	zfg02169	2	42	77	30.9	46.1	1.5	72	23	219	94	1	4.6	2.2	2.4	5.3	76	6.01	3.7	1.11	3.8	6.33	362	1	1	1	1
2170	zfg02170	1	85	80.1	37.7	42.4	1.1	18	23	50	95	0.7	12.8	4.7	8.1	8.29	138	4.94	4.67	0.99	2.09	6.56	344	1	1	2	2
2171	zfg02171	2	85	72.7	29.3	43.4	1.5	26	31	308	109	10	22.7	10	12.7	4.68	52	6.7	1.38	2.37	4.05	6.93	295	2	1	1	1
2172	zfg02172	2	49	76.6	32.2	44.4	1.4	12	17	16	96	0.3	7.3	2.9	4.4	4.68	62	4.6	1.09	1.53	3.05	4.79	340	2	2	2	2
2173	zfg02173	2	43	88.6	42.6	46	1.1	15	17	89	113	0.9	6.8	3.5	3.3	6.15	60	4.26	0.57	1.89	2.14	4.96	220	2	2	1	2
2174	zfg02174	2	59	71.2	25.9	45.3	1.7	25	27	13	29	0.6	10.9	4.4	6.5	3.89	62	3.93	1.29	1.79	1.83	5.62	302	2	2	2	2
2175	zfg02175	2	60	72.6	30.5	42.1	1.4	8	18	8	73	1.4	8.5	4.2	4.3	5.88	64	4.01	0.56	1.49	2.42	5	201	2	2	2	2
2176	zfg02176	1	47	77.2	28.1	49.1	1.7	30	25	40	60	0.6	34.5	11.2	23.3	6.04	80	5.34	1.08	1.69	3.34	4.08	353	2	2	1	2
2178	zfg02178	2	78	78.9	35.6	43.3	1.2	9	13	11	120	0.2	15	5.8	9.2	6.94	66	5.78	1.35	1.91	3.57	4.64	191	1	2	2	2
2181	zfg02181	2	55	79.2	33.2	46	1.4	27	36	10	110	0.6	8.6	3.5	5.1	6.05	69	4.84	0.99	1.38	3.3	4.44	208	1	2	2	2
2186	zfg02186	2	25	79.7	31.6	48.1	1.5	9	11	19	56	3.2	9.6	4.1	5.5	5.29	69	4.74	0.72	1.98	2.74	4.72	371	2	2	2	2
2187	zfg02187	1	30	75.1	28.9	46.2	1.6	10	17	22	54	2.4	14	5.9	8.1	5.59	100	3.57	0.77	1.2	2.26	4.52	363	2	2	2	2
2188	zfg02188	2	41	79.9	32.7	47.2	1.4	66	33	148	82	2.5	19.5	7.4	12.1	5.31	65	5.18	1.44	1.19	3.53	5.77	332	2	2	1	2
2189	zfg02189	1	45	71.4	25.6	45.8	1.8	31	23	32	78	1.1	11.4	4.8	6.6	4.69	103	4.54	1.42	1.4	2.88	4.51	320	1	2	2	2
2190	zfg02190	1	40	74.6	25.9	48.7	1.9	43	22	176	97	3	14.9	6.1	8.8	5.3	75	4.29	4.66	1.3	2.01	4.99	502	1	1	1	1
2191	zfg02191	1	45	65.1	23.9	41.2	1.7	22	20	31	64	3.2	8.9	4	4.9	3.83	91	4.36	1.04	0.97	3.13	4.15	354	2	1	2	2
2192	zfg02192	1	45	72.4	27	45.4	1.7	14	15	64	61	1.6	9	3.9	5.1	5.5	95	4.99	1.73	1.24	3.29	5.01	396	2	2	1	2
2193	zfg02193	1	42	74.8	27.2	47.6	1.8	18	21	87	65	1.6	14.7	5.3	9.4	4.66	91	5.4	1.89	1.57	3.32	5.07	313	2	2	1	2
2194	zfg02194	1	43	74.8	29.5	45.3	1.5	17	17	24	51	1.4	7.5	3.1	4.4	3.38	73	5.61	1.65	1.11	4	5.23	482	2	2	2	2
2195	zfg02195	1	46	78.5	29.3	49.2	1.7	31	30	103	64	10.4	9.5	4.2	5.3	5.24	88	5.8	2.79	1.35	3.3	4.65	299	2	1	1	1
2196	zfg02196	1	43	71.6	25.4	46.2	1.8	43	26	57	61	5.5	12	4.9	7.1	4.53	73	4.64	2.78	1.11	2.75	4.7	502	1	1	2	2
2197	zfg02197	1	43	75	30.1	44.9	1.5	27	20	19	55	6.4	11.2	4.5	6.7	5.94	98	4.44	3.09	0.87	2.69	4.5	353	2	1	2	2
2198	zfg02198	1	46	71.1	24.7	46.4	1.9	22	22	45	62	6.1	7.1	3.7	3.4	8.83	84	5.25	1.38	1.13	3.54	4.3	349	2	2	2	2
2199	zfg02199	1	43	78.5	28.9	49.6	1.7	52	23	128	120	4.2	9.8	4.6	5.2	3.29	80	6.37	4.78	1.13	4.15	4.42	434	1	1	1	1
2200	zfg02200	1	43	78.8	30.3	48.5	1.6	13	14	18	121	1.2	10.8	4.3	6.5	4.25	69	4.49	2.76	0.83	2.77	5.51	256	2	1	2	2
2201	zfg02201	1	44	79.2	33.3	45.9	1.4	18	21	21	65	6.7	14.7	4.8	9.9	3.61	98	4.85	3.69	0.98	2.9	4.45	352	2	1	2	2
2202	zfg02202	1	46	73.2	24.4	48.8	2	34	25	25	78	3.4	15.5	5.6	9.9	5.92	76	5.46	4.37	1.07	2.5	4.68	288	1	1	2	2
2203	zfg02203	1	40	79.6	32.3	47.3	1.5	9	16	11	79	4.8	16.4	5.4	11	5.18	93	4.98	1	1.39	3.29	4.79	417	2	2	2	2
2204	zfg02204	1	44	77.4	29.8	47.6	1.6	15	14	18	62	3.9	18.2	6.1	12.1	5	98	5.17	1.09	1.13	3.65	4.73	384	2	2	1	2
2205	zfg02205	1	44	76.9	27.6	49.3	1.8	18	15	51	84	7.4	19.6	6.9	12.7	6.16	93	5.3	8.21	0.97	1.81	4.92	467	2	1	1	1
2206	zfg02206	1	41	76.5	24.8	51.7	2.1	56	32	116	63	7.4	20.9	7.2	13.7	5.04	92	5.19	3.21	1.15	3.18	5.61	311	1	1	1	1
2207	zfg02207	1	44	73.2	26.9	46.3	1.7	26	28	86	64	6.3	18.9	6.7	12.2	5.43	102	5.55	1.83	1.62	3.48	4.55	323	2	2	1	2
2208	zfg02208	1	42	78.2	28.7	49.5	1.7	25	24	54	72	11.5	15.8	5.5	10.3	6.54	89	5.05	1.7	1.3	3.15	4.48	393	2	2	2	2
2209	zfg02209	1	43	75.1	27.2	47.9	1.8	15	17	27	82	3.6	2.9	2.2	0.7	4.63	81	4.92	2.6	0.91	2.98	4.67	421	2	1	2	2
2210	zfg02210	1	40	71.9	26.5	45.4	1.7	36	23	66	73	4.6	7.4	3.1	4.3	3.09	74	4.6	1.41	1.38	2.81	4.19	474	2	2	1	2
2211	zfg02211	1	41	84	33.8	50.2	1.5	19	22	55	44	4.3	8.3	3.6	4.7	6.8	94	6.13	2.31	1.53	3.94	5.07	527	1	1	2	2
2212	zfg02212	1	41	78	28.6	49.4	1.7	21	24	20	76	38.8	7.8	2.9	4.9	8.27	104	6.04	3.91	1.1	3.43	4.61	669	1	1	2	2
2213	zfg02213	1	42	74.8	24.7	50.1	2	40	27	30	71	9.1	8.8	3.8	5	3.18	80	4.46	2.29	1.16	2.73	4.41	240	1	1	2	2
2214	zfg02214	1	42	78.7	30.5	48.2	1.6	33	23	162	133	2.5	16.9	5.1	11.8	7.75	94	5.68	3.14	0.93	3.21	5.3	371	1	1	1	1
2215	zfg02215	1	42	69.9	22.5	47.4	2.1	21	19	89	61	1.8	14.9	4.7	10.2	4.31	109	4.41	3.79	1.14	2.11	4.95	423	2	1	1	1
2216	zfg02216	1	37	68.1	22.5	45.6	2	10	18	17	49	2.8	16.1	5.9	10.2	4.17	77	4.73	1.36	1.86	2.63	4.54	321	2	2	2	2
2217	zfg02217	1	40	73.5	28	45.5	1.6	21	18	22	81	2	11	4.6	6.4	4.91	84	3.87	0.93	1.11	2.54	4.69	387	2	2	2	2
2218	zfg02218	1	39	69.8	23.3	46.5	2	10	16	42	80	1.5	7	4	3	5.58	80	4.52	1.86	1.61	2.52	4.48	498	2	2	2	2
2219	zfg02219	1	26	76.7	26.1	50.6	1.9	14	18	20	59	6.8	15.8	5.4	10.4	4.38	90	4.8	1.45	1.12	3.06	3.97	359	2	2	2	2
2220	zfg02220	1	34	75	27.3	47.7	1.7	93	65	274	93	2.1	14.7	6.2	8.5	4.03	88	6.21	2.11	1.46	4.06	4.67	397	1	2	1	2
2221	zfg02221	1	38	75	29.3	45.7	1.6	30	25	67	75	1.3	22.4	7.3	15.1	6.06	80	4.28	2.26	1.03	2.65	5.08	355	2	1	1	1
2222	zfg02222	1	30	71.2	26.8	44.4	1.7	13	15	19	93	3.7	4.8	2.9	1.9	4.08	67	4.04	0.55	1.03	2.8	4.64	347	1	1	2	2
2223	zfg02223	1	34	76.2	31.5	44.7	1.4	12	19	20	86	2.7	10.2	4.7	5.5	5.33	96	4.51	0.78	1.69	2.72	4.72	374	2	2	2	2
2225	zfg02225	1	35	68.9	25.1	43.8	1.7	14	19	12	79	3.7	22.8	7.9	14.9	4.59	76	4.62	0.77	1.23	3.35	5.06	366	2	2	1	2
2226	zfg02226	1	36	76.4	29.6	46.8	1.6	12	17	15	61	4.9	30	8.8	21.2	4.81	99	5.36	1.22	1.24	3.87	4.5	431	2	2	1	2
2227	zfg02227	1	38	77	31.3	45.7	1.5	18	19	25	59	1.9	13.3	5.3	8	2.95	77	3.19	2.86	0.89	1.4	4.94	385	2	1	2	2
2228	zfg02228	1	31	78	29.9	48.1	1.6	39	20	55	90	2	17.6	7.1	10.5	4.52	83	4.38	0.77	1.63	2.62	4.62	499	2	2	1	2
2229	zfg02229	1	31	78.2	29	49.2	1.7	32	20	198	79	6.1	6.8	3.3	3.5	5.03	80	4.54	2.47	0.78	2.97	4.92	435	1	1	1	1
2230	zfg02230	1	35	81.2	31.2	50	1.6	25	24	30	61	1	10.6	5.2	5.4	5.02	79	5.06	0.54	2.11	2.92	4.59	338	2	2	2	2
2231	zfg02231	1	40	74	27.5	46.5	1.7	31	25	96	91	4.9	5.4	2.9	2.5	5.04	98	4.01	1.9	1.12	2.41	4.82	456	1	2	1	2
2232	zfg02232	1	35	77	30.9	46.1	1.5	94	64	132	77	14	11	5	6	3.85	103	7.34	4.84	1.03	4.92	4.83	495	1	1	1	1
2233	zfg02233	1	34	73.3	26.3	47	1.8	20	19	49	46	1.9	9	3.6	5.4	3.57	78	4.27	2.12	0.87	2.76	4.37	446	2	1	2	2
2234	zfg02234	1	27	76.2	28.1	48.1	1.7	29	24	19	82	3.9	8.6	3.6	5	5.36	92	5.01	1.07	2.02	2.78	4.1	373	2	2	2	2
2235	zfg02235	1	27	70.4	26.6	43.8	1.6	38	26	62	86	5.4	12.4	5.5	6.9	4.92	83	3.95	0.91	1.51	2.32	4.21	435	2	2	1	2
2236	zfg02236	1	36	77.6	31.8	45.8	1.4	43	28	171	83	3.8	10	4	6	5.35	72	6.04	5.2	1.1	3.47	5.77	507	1	1	1	1
2237	zfg02237	1	29	79	29.4	49.6	1.7	27	17	38	97	4.8	7.5	3.7	3.8	5.31	76	4.17	3.05	1.07	2.42	4.17	338	2	1	2	2
2238	zfg02238	1	25	75.2	27.7	47.5	1.7	28	18	11	61	13	20.9	7.1	13.8	4.79	76	4.7	0.98	1.47	3.07	4.13	333	2	2	1	2
2239	zfg02239	1	26	76.8	28.7	48.1	1.7	12	22	25	66	4	8.8	3	5.8	3.88	87	4.76	1.96	1.17	3.16	4.49	453	2	2	2	2
2240	zfg02240	1	27	82	31.3	50.7	1.6	51	27	49	81	2.3	10.1	3.9	6.2	5.51	94	4.48	3.38	0.72	2.63	5.79	700	1	1	1	1
2241	zfg02241	1	26	78.1	27.7	50.4	1.8	20	26	19	71	5.5	16.3	5.6	10.7	4.89	94	4.65	1.43	1.37	2.93	4.27	383	2	2	2	2
2242	zfg02242	1	28	71.3	26.7	44.6	1.7	17	15	23	77	3.3	7.5	3.2	4.3	3.89	78	4.48	1.17	1.25	2.93	4.82	510	2	2	2	2
2243	zfg02243	1	38	75.7	26	49.7	1.9	37	25	29	45	2.2	5.4	2.8	2.6	4.57	75	5.23	2.2	1.15	3.36	5.03	383	2	2	2	2
2244	zfg02244	1	27	74.2	26.4	47.8	1.8	11	14	11	59	2.4	15.5	5.6	9.9	6.13	98	4.13	1.13	1.42	2.36	4.87	452	2	2	2	2
2245	zfg02245	1	29	72.4	28.9	43.5	1.5	4	13	13	61	3	8.2	3.6	4.6	3.87	94	2.93	0.97	0.77	1.74	4.4	413	2	1	2	2
2246	zfg02246	1	35	79.7	28.3	51.4	1.8	42	24	153	69	3.8	15.1	4.8	10.3	7.32	83	6.86	2.07	1.14	4.96	4.6	394	2	1	1	1
2247	zfg02247	1	38	73.9	29.2	44.7	1.5	16	20	15	42	2.4	14.1	5	9.1	5.37	91	5.12	0.86	1.29	3.56	4.19	335	2	2	2	2
2248	zfg02248	1	33	70.4	26.1	44.3	1.7	66	18	56	92	1.3	11.4	4.5	6.9	3.33	69	5.64	1.25	1.04	4.17	4.89	380	1	1	1	1
2249	zfg02249	1	28	74.1	23.3	50.8	2.2	16	20	26	81	2.8	12	4.6	7.4	5.51	96	4.91	2.22	1.2	2.76	3.93	338	2	2	2	2
2250	zfg02250	1	27	79.3	30.8	48.5	1.6	15	14	23	69	3.5	5.4	2.3	3.1	6.56	77	8.81	1.44	0.8	7.14	4.57	420	2	1	2	2
2251	zfg02251	1	25	69.9	20.5	49.4	2.4	25	18	49	65	12	21.3	7.8	13.5	3.7	82	4.17	0.89	1.03	2.76	4.54	408	1	1	1	1
2252	zfg02252	1	40	72.3	27.8	44.5	1.6	29	22	113	90	3	13.4	5.2	8.2	3.73	57	7.22	11	1.06	2.02	12.14	422	1	1	1	1
2253	zfg02253	1	38	77	27.5	49.5	1.8	44	27	63	80	1.8	20.2	7.6	12.6	4.65	75	3.84	2.63	1.12	2	4.42	245	1	1	1	1
2254	zfg02254	1	38	74	26.5	47.5	1.8	17	17	45	66	2.1	12.1	4.4	7.7	4.42	81	5	2.35	1.26	3.06	4.39	388	2	1	2	2
2255	zfg02255	1	37	74.1	25.2	48.9	1.9	34	21	35	57	2.2	15.5	6.1	9.4	4.27	91	4.66	2.03	1.94	2.19	4.08	425	2	2	2	2
2256	zfg02256	1	33	72.7	26.5	46.2	1.7	69	69	82	58	22.8	11.4	5.1	6.3	5.09	78	4.48	3.14	1.17	2.27	4.54	478	2	1	1	1
2257	zfg02257	1	28	71.4	24.7	46.7	1.9	59	29	244	67	3.1	15.2	6.2	9	3.74	88	5.62	2.21	1.29	3.71	4.64	469	2	2	1	2
2258	zfg02258	1	30	72	23.9	48.1	2	23	20	70	49	4.9	6.3	3.4	2.9	4.99	96	3.95	4.17	0.93	1.81	4.34	247	2	1	1	1
2259	zfg02259	1	33	73.8	26	47.8	1.8	43	26	68	93	1.5	8.2	3.9	4.3	7.49	96	3.44	2.33	0.71	2.09	4.63	579	2	1	1	1
2260	zfg02260	1	28	78.8	28.3	50.5	1.8	13	17	15	59	2.6	8.8	4.2	4.6	4.03	88	3.18	0.6	1.36	1.54	4.51	385	2	2	2	2
2261	zfg02261	1	29	75.9	28.6	47.3	1.7	25	25	46	80	19.9	6.3	3.4	2.9	5.81	71	5.16	5.79	0.88	2.41	4.79	466	1	1	2	2
2262	zfg02262	1	39	71.1	27.3	43.8	1.6	13	21	14	76	5.5	22.1	8.6	13.5	3.75	90	4.11	0.66	1.95	2.02	4.4	286	2	2	1	2
2263	zfg02263	1	25	72.7	25.5	47.2	1.9	28	22	13	70	7.2	10.9	5	5.9	3.6	84	3.83	0.79	1.55	1.95	4.63	298	2	2	2	2
2264	zfg02264	1	38	70.2	23.9	46.3	1.9	26	23	12	62	3.8	13.1	5.5	7.6	4.2	82	4.01	0.81	1.28	2.45	4.48	301	2	2	2	2
2265	zfg02265	1	27	79.8	27.9	51.9	1.9	24	22	15	29	0.6	18.2	5.9	12.3	4.17	93	5.22	1.1	1.53	3.45	5.01	411	2	2	1	2
2266	zfg02266	1	30	72.9	28.5	44.4	1.6	17	15	28	104	2.2	11.6	4.7	6.9	4.45	93	5.11	1.73	1.1	3.52	7.15	457	2	2	2	2
2267	zfg02267	1	27	72.9	24.5	48.4	2	57	30	48	71	5.1	9.7	3.8	5.9	4.89	73	5.07	1.4	1.29	3.26	4.61	345	2	2	1	2
2268	zfg02268	1	24	76.9	29.3	47.6	1.6	22	22	15	75	5.6	9.4	4.7	4.7	3.95	73	3.23	0.64	1.15	1.92	4.68	427	2	2	2	2
2269	zfg02269	1	37	70.9	26.3	44.6	1.7	16	15	22	71	4.4	8.2	3.2	5	7.36	87	5.29	2.11	0.94	3.78	4.81	437	1	1	2	2
2270	zfg02270	1	37	73.7	27.1	46.6	1.7	42	29	69	78	6.5	7.8	3.6	4.2	6.04	90	5.26	1.47	1.02	3.65	4.91	406	1	1	1	1
2271	zfg02271	1	30	69.4	22.9	46.5	2	16	20	25	66	5.4	6.4	3.3	3.1	4.17	67	5.16	1.35	1.7	3.12	4.85	342	2	2	2	2
2272	zfg02272	1	28	75.2	27.1	48.1	1.8	23	23	37	82	8.6	11.3	4.9	6.4	5.16	76	4.9	1.91	1.48	2.86	4.58	372	2	2	2	2
2273	zfg02273	1	39	75.1	29.6	45.5	1.5	17	14	26	72	13.9	5.9	2.4	3.5	5.63	81	4.75	1.95	0.88	3.14	4.87	332	2	1	2	2
2274	zfg02274	1	31	78.2	30.4	47.8	1.6	26	17	40	122	5	7.4	3.2	4.2	6.38	78	5	1.54	1.38	3.2	4.66	505	2	2	2	2
2275	zfg02275	1	24	81.9	33.2	48.7	1.5	11	14	21	60	4	10.4	4.7	5.7	7.58	83	4.46	1.74	1.54	2.56	4.78	427	2	2	2	2
2276	zfg02276	1	26	73.3	25.2	48.1	1.9	7	13	11	128	7.2	5.9	2.9	3	4.29	90	4.57	0.89	1.49	2.93	4.7	368	2	2	2	2
2277	zfg02277	1	38	73.2	25	48.2	1.9	31	24	42	89	2.4	13	4.9	8.1	5.23	90	4.97	2.53	1.2	2.88	4.32	576	2	1	2	2
2278	zfg02278	1	39	70.9	25.7	45.2	1.8	21	19	28	68	2.4	13.7	4.4	9.3	3.75	86	5.72	3.54	0.83	3.9	4.48	360	1	1	2	2
2279	zfg02279	1	38	76.4	28.9	47.5	1.6	42	25	106	85	5.3	11.3	3.8	7.5	3.98	93	5.58	5.88	0.96	2.33	5.21	403	2	1	1	1
2280	zfg02280	1	25	79.2	29.6	49.6	1.7	22	22	33	95	2.5	27	10	17	4.64	123	4.37	0.84	2.14	2.11	3.91	495	2	2	1	2
2281	zfg02281	1	30	87.9	35.3	52.6	1.5	82	53	125	73	5	12.4	4.7	7.7	3.57	73	7.77	3.43	1.19	5.49	4.42	401	2	1	1	1
2282	zfg02282	1	24	75.1	28.2	46.9	1.7	14	14	20	55	2.8	9.6	3.8	5.8	4.17	78	4.7	0.97	1.74	2.71	4.78	384	2	2	2	2
2283	zfg02283	1	36	81.3	32.1	49.2	1.5	31	21	25	58	2.1	26	8.6	17.4	5.71	101	4.51	0.95	1.4	2.84	4.44	540	2	2	1	2
2284	zfg02284	1	36	76.4	31.8	44.6	1.4	16	16	46	70	2.8	11.6	4.6	7	6	87	4.67	1.14	1.25	3	4.78	422	2	2	2	2
2285	zfg02285	1	35	72.9	25.4	47.5	1.9	5	14	16	41	7.1	8	4	4	5.78	84	4.3	1.38	1.39	2.52	4.12	374	2	2	2	2
2286	zfg02286	1	39	79.9	30.5	49.4	1.6	82	51	120	42	3.5	6.1	2.6	3.5	5.34	92	4.83	1.59	1.18	3.18	4.69	542	1	2	1	2
2287	zfg02287	1	24	78.5	26.4	52.1	2	5	13	12	75	4.5	16.3	6.2	10.1	5.6	92	3.55	0.78	1.31	1.97	4.91	426	2	2	2	2
2288	zfg02288	1	25	73.7	25.6	48.1	1.9	24	19	31	86	2.9	8.3	3.2	5.1	5.86	81	5.08	1.19	1.08	3.63	4.35	332	2	2	2	2
2289	zfg02289	1	24	75.5	25.8	49.7	1.9	18	16	22	83	2	9.2	4	5.2	5.23	89	3.64	0.74	1.44	1.92	4.47	426	2	2	2	2
2290	zfg02290	1	27	70.4	25.1	45.3	1.8	53	26	42	107	10	7.5	3.7	3.8	4.95	78	4.72	2.54	0.8	3.24	5.4	444	1	1	1	1
2291	zfg02291	1	25	78.6	30.5	48.1	1.6	13	16	18	60	3.6	14.6	4.7	9.9	4.16	79	4.41	1.32	1.05	2.97	4.53	390	2	2	2	2
2292	zfg02292	1	27	65.1	22.5	42.6	1.9	36	27	56	93	12.4	7	3.5	3.5	4.76	55	3.93	1.39	1.57	2.04	5.49	567	2	2	2	2
2293	zfg02293	1	39	80	32	48	1.5	18	17	49	81	4.5	10.4	4	6.4	4.11	87	5.1	2	1.2	3.24	5.09	422	2	2	2	2
2294	zfg02294	1	23	75.3	26	49.3	1.9	11	15	9	80	2.5	10.1	3.6	6.5	4.85	75	4.48	0.76	1.44	2.74	4.79	425	2	2	2	2
2295	zfg02295	1	24	75.8	29.1	46.7	1.6	13	15	23	89	4.4	10	5.3	4.7	5.97	91	4.03	0.62	2.08	1.82	4	356	2	2	2	2
2296	zfg02296	1	25	75.8	28	47.8	1.7	21	42	12	64	11.7	15.9	6.5	9.4	4.7	87	4.8	0.58	1.6	3.16	4.29	351	2	2	1	2
2297	zfg02297	1	39	76.6	28.5	48.1	1.7	77	47	130	120	1.2	22.4	7	15.4	5.35	77	4.23	5.46	0.8	2.1	5	507	1	1	1	1
2298	zfg02298	1	27	82.7	30.6	52.1	1.7	18	21	63	90	0.6	7.5	3.5	4	3.97	88	6.16	1.01	1.43	4.37	4.58	411	2	1	1	1
2299	zfg02299	1	25	83	34.2	48.8	1.4	33	39	60	71	10.5	5.1	3.2	1.9	4.16	89	4.59	5.66	1	2.3	4.9	498	2	1	1	1
2300	zfg02300	1	29	72.8	21.7	51.1	2.4	72	29	76	55	14.4	6.4	2.8	3.6	3.54	77	5.53	2.81	1.11	3.6	4.76	485	1	1	1	1
2301	zfg02301	1	37	77.4	30.8	46.6	1.5	55	33	258	122	3	15.8	5.9	9.9	4.05	77	4.76	4.54	1.36	2.2	4.8	797	1	1	1	1
2302	zfg02302	1	38	72.6	27.2	45.4	1.7	18	18	102	61	15.9	14	4.9	9.1	4.77	92	3.76	1.91	1.01	2.29	5.73	507	1	1	1	1
2303	zfg02303	1	28	82.9	31.5	51.4	1.6	58	27	29	98	5	8.1	3.4	4.7	6.58	94	5.01	3.52	0.74	3.21	4.82	566	2	1	1	1
2304	zfg02304	1	27	77.2	30	47.2	1.6	17	16	29	82	2.5	11.1	5.1	6	5.07	103	5.37	1.52	1.13	3.85	4.34	363	2	2	2	2
2305	zfg02305	1	27	77.5	26	51.5	2	16	16	13	80	5.5	14.7	6.8	7.9	3.36	92	3.66	0.78	1.77	1.67	4.92	321	2	2	2	2
2306	zfg02306	1	25	73	26.3	46.7	1.8	14	16	18	76	4.3	5.1	2.8	2.3	3.28	84	3.25	0.67	1.01	2.05	3.93	383	2	1	2	2
2307	zfg02307	1	39	79.6	30.8	48.8	1.6	14	18	20	66	9.4	14.2	5	9.2	5.97	104	6.02	1.75	1.16	4.32	5.21	359	2	1	2	2
2308	zfg02308	1	26	85	34.1	50.9	1.5	25	22	29	80	8.2	14.5	5.3	9.2	5.16	92	4.56	1.4	1.1	3.03	4.59	471	2	2	2	2
2309	zfg02309	1	31	75.7	27.4	48.3	1.8	13	15	19	75	1.7	15.1	5.6	9.5	7.37	92	5.51	1.05	1.63	3.57	4.73	489	2	2	2	2
2310	zfg02310	1	24	73.8	25.9	47.9	1.8	13	19	27	96	3.8	10.4	4.1	6.3	4.38	75	4.83	1.01	1.52	2.93	4.08	350	2	2	2	2
2311	zfg02311	1	32	69.8	26.1	43.7	1.7	26	13	67	41	2.2	9.9	4.7	5.2	5.25	82	2.86	4.27	0.67	1.1	4.89	497	1	1	1	1
2312	zfg02312	1	34	83.5	31.9	51.6	1.6	29	23	88	62	3.1	13.6	5.4	8.2	5.02	94	4.81	1.45	1.26	3.07	4.38	422	2	2	1	2
2313	zfg02313	1	34	72.5	24.3	48.2	2	14	11	42	52	4	11	5	6	3.5	91	3.12	1.5	1.18	1.59	4.36	350	2	2	2	2
2314	zfg02314	1	28	72.6	23.8	48.8	2.1	16	17	26	85	5	23.1	7.6	15.5	4.49	90	4.34	1.7	1.21	2.67	4.74	472	2	2	1	2
2315	zfg02315	1	36	74.3	27.1	47.2	1.7	20	15	17	69	3.6	6.3	2.6	3.7	3.02	87	4.6	1.53	1.07	3.07	4.98	331	2	2	2	2
2316	zfg02316	1	25	74.7	26.4	48.3	1.8	11	15	18	69	15.7	6.1	3.1	3	6.51	87	4.43	1.46	1.17	2.73	4.59	508	2	2	2	2
2317	zfg02317	1	25	74.2	23.8	50.4	2.1	30	24	24	60	8.2	18	5.2	12.8	7.42	86	3.77	2	0.94	2.17	4.81	340	2	1	1	1
2318	zfg02318	1	31	74.3	28	46.3	1.7	26	21	63	103	4.4	6.3	3.2	3.1	4.57	85	4.38	1.37	1.03	2.87	4.89	394	2	1	1	1
2319	zfg02319	1	32	71.7	24.6	47.1	1.9	28	18	32	88	6.8	3.2	2.1	1.1	5.85	88	3.35	0.6	1.06	2.04	4.97	392	2	2	2	2
2320	zfg02320	1	30	74.1	26.9	47.2	1.8	18	16	13	56	2.5	12	4.5	7.5	4.73	83	5.5	0.86	1.3	3.89	4.78	419	2	2	2	2
2321	zfg02321	1	25	76.6	27.4	49.2	1.8	17	19	45	59	1.9	8.1	3.7	4.4	1.92	79	6.05	1.42	2.08	3.65	4.78	309	2	2	2	2
2322	zfg02322	1	26	83.4	34.1	49.3	1.4	11	20	26	81	2.3	9.5	4.2	5.3	3.29	73	5.38	1.53	1.84	3.13	4.15	492	2	2	2	2
2323	zfg02323	1	23	78.4	29.7	48.7	1.6	40	27	33	76	4.9	8.9	3.6	5.3	3.88	84	3.15	0.96	1.07	1.73	4.39	384	2	2	2	2
2324	zfg02324	1	37	79.9	31.1	48.8	1.6	10	24	24	66	2.1	4.2	2.5	1.7	3.46	88	4.83	1.36	1.89	2.53	4.1	369	2	2	2	2
2325	zfg02325	1	31	75.9	26.1	49.8	1.9	18	19	26	48	1.2	9.8	4.6	5.2	4	75	4.25	1.83	1.22	2.5	5.72	481	2	2	2	2
2326	zfg02326	1	39	79	29.8	49.2	1.7	24	38	117	70	7.4	7.4	2.8	4.6	5.96	103	5.55	1.84	1.51	3.44	4.76	376	2	2	1	2
2327	zfg02327	1	36	74	26	48	1.8	35	22	57	69	4	14.9	5.8	9.1	4.75	84	5.42	2.67	1.11	3.44	4.51	344	2	1	2	2
2328	zfg02328	1	25	73.4	23.4	50	2.1	13	18	23	56	1.1	9.6	3.8	5.8	5.92	76	4.61	2.2	1.24	2.74	4.31	344	2	2	2	2
2329	zfg02329	1	28	69.7	22.7	47	2.1	6	14	15	80	7.1	5.7	3.3	2.4	7.09	78	4.23	4.54	0.76	2.05	5.56	362	2	1	2	2
2330	zfg02330	1	28	71.5	24.6	46.9	1.9	14	14	12	106	4	19.8	6.3	13.5	5.17	101	4.45	0.77	1.09	3.1	4.1	371	2	2	1	2
2331	zfg02331	1	39	73.8	26.9	46.9	1.7	22	24	37	87	1.3	10.7	4	6.7	5.2	91	5.16	3.32	0.83	3.23	4.95	403	1	1	2	2
2332	zfg02332	1	26	74.9	27.4	47.5	1.7	23	20	24	86	7.4	4.5	2.6	1.9	3.79	81	3.63	1.32	1.04	2.43	4.67	403	2	2	2	2
2333	zfg02333	1	31	71.8	23.4	48.4	2.1	11	15	23	119	5.4	10.3	4.1	6.2	5.44	113	4.54	2.85	1.21	2.6	4.45	404	2	1	2	2
2334	zfg02334	1	32	75.5	29.7	45.8	1.5	16	18	45	66	3.9	8.6	3.9	4.7	3.52	97	4.98	1.4	1.25	3.38	4.11	604	2	2	2	2
2335	zfg02335	1	36	77.3	28.4	48.9	1.7	36	24	95	69	2.4	8.6	3.4	5.2	5.11	100	5.46	3.41	1.21	3.32	4.7	421	2	1	1	1
2336	zfg02336	1	27	74.3	24.9	49.4	2	49	153	29	66	3.6	11.1	4.7	6.4	6.89	79	4.53	1.53	1.79	2.4	5.2	271	2	2	1	2
2337	zfg02337	1	25	76	26.6	49.4	1.9	22	21	22	82	5.6	8.9	4.2	4.7	4.37	78	3.96	0.84	1.12	2.71	4.52	395	2	2	2	2
2338	zfg02338	1	30	78.9	30.6	48.3	1.6	12	15	13	74	7.3	9.6	4.1	5.5	3.84	84	4.72	0.83	1.15	3.38	4.49	359	2	2	2	2
2339	zfg02339	1	31	68.9	21.9	47	2.1	33	28	20	107	1.9	17	6.6	10.4	6.34	89	4.09	1.51	1.25	2.44	4.63	415	2	2	2	2
2340	zfg02340	1	32	74.6	26.4	48.2	1.8	74	35	50	98	5.6	5.7	3	2.7	3.82	72	4.95	2.88	0.94	3.08	4.74	445	1	1	1	1
2341	zfg02341	1	29	77.6	25.8	51.8	2	27	22	17	101	9.7	6.7	3	3.7	5.4	87	5.2	2.26	1.16	3.23	4.63	419	2	1	2	2
2342	zfg02342	1	27	71	24.7	46.3	1.9	41	118	701	84	22.3	15.8	8.3	7.5	2.47	76	5.63	1.56	3.34	2.1	6.07	447	1	2	1	2
2343	zfg02343	1	38	77.3	26.4	50.9	1.9	19	20	21	56	2.9	18	7.6	10.4	3.58	74	2.64	0.58	1.52	1.08	4.52	281	1	2	1	2
2344	zfg02344	1	39	74.1	28	46.1	1.6	28	22	33	93	1.7	12	4.5	7.5	4.08	90	4.81	1.92	1.21	3.16	4.92	398	2	2	2	2
2345	zfg02345	1	27	75.6	29	46.6	1.6	10	14	13	77	6.6	8.7	3.5	5.2	3.81	95	4.53	0.85	1.7	2.67	4.89	354	2	2	2	2
2346	zfg02346	1	26	78.4	32.3	46.1	1.4	12	17	18	67	2.4	9.3	3.6	5.7	4.38	89	4.52	1.23	1.36	2.79	4.81	411	2	2	2	2
2347	zfg02347	1	26	78.1	29.5	48.6	1.6	63	33	86	81	9	10	4.7	5.3	6.23	92	5.41	3.63	0.86	3.65	5.21	453	2	1	1	1
2348	zfg02348	1	24	74.9	28.1	46.8	1.7	47	32	70	96	3.2	11.7	5.4	6.3	5.32	78	4.46	4.56	0.83	2.11	8.3	489	1	1	1	1
2349	zfg02349	1	25	76.1	32.4	43.7	1.3	12	15	14	60	14	4.9	3.9	1	6.72	83	3.41	5.01	0.75	1.46	5.13	476	2	1	2	2
2350	zfg02350	1	36	75.3	28.2	47.1	1.7	17	20	45	57	4.9	12.8	5.4	7.4	5.03	105	4.95	1.38	1.7	2.88	4.6	381	2	2	2	2
2351	zfg02351	1	35	71.8	25.7	46.1	1.8	14	17	48	63	5.1	7.8	3.3	4.5	6.48	110	4.38	2.19	1.02	2.63	4.53	356	2	1	2	2
2352	zfg02352	1	27	78.6	30.4	48.2	1.6	35	25	84	51	5.4	8.3	3.5	4.8	5.09	85	4.8	1.95	1.02	3.17	5.52	495	2	1	1	1
2353	zfg02353	1	33	81.4	32.3	49.1	1.5	10	18	17	75	2.1	28.2	9.9	18.3	5.2	93	4.29	1.06	1.59	2.6	4.55	414	2	2	1	2
2354	zfg02354	1	32	74.2	27.4	46.8	1.7	17	16	24	87	3.2	10	4.7	5.3	4.49	80	5.19	1.36	1.39	3.37	4.55	429	1	2	2	2
2355	zfg02355	1	33	77.9	26.7	51.2	1.9	37	22	132	88	3.7	8.9	3.7	5.2	5.76	92	7.23	2.17	1.3	5.27	4.65	545	1	1	1	1
2356	zfg02356	1	32	80.1	28.8	51.3	1.8	21	22	25	56	5.5	10.6	4.8	5.8	6.32	89	4.16	1.28	2.16	1.66	5.13	406	2	2	2	2
2357	zfg02357	1	37	78.4	31.5	46.9	1.5	33	22	31	67	4.5	7.8	3.5	4.3	4.74	84	4.24	3.03	1.08	2.01	4.94	441	2	1	2	2
2358	zfg02358	1	37	76	27.3	48.7	1.8	19	16	43	56	3.1	5.9	3	2.9	4.41	76	5.04	2	1.33	3.19	5.07	380	1	2	2	2
2359	zfg02359	1	26	80	32.5	47.5	1.5	10	19	11	87	2.1	9.8	4.9	4.9	3.74	86	3.64	0.97	1.44	1.93	4.5	367	2	2	2	2
2360	zfg02360	1	39	77.3	28.6	48.7	1.7	30	31	60	77	1.9	15	5.2	9.8	6.37	98	5.24	1.99	1.15	3.44	4.98	437	2	2	1	2
2361	zfg02361	1	39	76.4	28.9	47.5	1.6	23	18	34	97	3.1	7.5	3.6	3.9	5.15	73	4.96	2.91	1.12	2.94	4.4	293	2	1	2	2
2362	zfg02362	1	26	74.8	24.7	50.1	2	16	19	35	65	8.9	11.1	4.1	7	6.06	85	5.23	3.52	0.78	3.37	3.86	351	2	1	2	2
2363	zfg02363	1	39	70.9	25.7	45.2	1.8	13	15	36	58	3.1	10.2	4.5	5.7	5.19	81	4.98	0.75	1.84	2.98	4.63	344	2	2	2	2
2364	zfg02364	1	25	75.7	26.1	49.6	1.9	23	26	12	59	4.1	8.3	4.4	3.9	6.92	102	3.91	2.04	1.41	1.93	4.5	412	2	2	2	2
2365	zfg02365	1	25	75.4	26.1	49.3	1.9	22	18	35	143	15.7	9.4	4.4	5	5.68	76	4.6	2.32	1.06	2.83	4.57	402	1	1	2	2
2366	zfg02366	1	27	75.6	28.2	47.4	1.7	34	23	82	65	5.4	11.9	4.8	7.1	5.68	79	4.07	1.43	1.23	2.56	4.24	381	2	2	1	2
2367	zfg02367	1	28	80.4	34.8	45.6	1.3	19	20	26	85	2.2	10.9	4.2	6.7	5.01	83	4.69	1.33	1.19	3.08	4.96	425	2	2	2	2
2368	zfg02368	1	23	75.7	25.9	49.8	1.9	32	22	82	60	7.8	14.9	6.1	8.8	4.78	87	4.9	3.27	1.26	2.77	4.93	426	1	1	1	1
2369	zfg02369	1	32	78.2	29.3	48.9	1.7	27	19	35	89	1.6	11.4	4.3	7.1	4.33	88	4.39	4.16	0.88	2.31	4.38	335	2	1	2	2
2370	zfg02370	1	28	77.2	28.8	48.4	1.7	18	21	16	66	1.5	16.7	6.7	10	6.01	100	3.81	0.59	1.35	2.34	4.51	393	2	2	2	2
2371	zfg02371	1	26	75.4	25.6	49.8	1.9	10	20	39	100	11.9	6.5	3.1	3.4	5.16	82	5.28	3.25	1.45	2.94	4.02	539	2	1	2	2
2372	zfg02372	1	28	72.9	26.9	46	1.7	25	21	21	93	7	9.1	3.7	5.4	4.53	93	4.23	1.01	1.33	2.73	5.4	392	2	2	2	2
2373	zfg02373	1	31	77	29.8	47.2	1.6	35	25	18	73	1.6	11.8	4.3	7.5	4.12	83	4.36	2.33	0.79	2.79	4.27	518	2	1	2	2
2374	zfg02374	1	25	78.3	28.1	50.2	1.8	11	22	10	65	1.4	29.9	10.2	19.7	4.16	99	3.4	1.04	1.31	1.93	4.53	373	2	2	1	2
2375	zfg02375	1	34	76.4	28.2	48.2	1.7	22	23	19	52	0.7	18.7	6.1	12.6	7.07	111	6.09	1.54	1.57	4.11	4.64	338	1	2	1	2
2376	zfg02376	1	35	70.9	23.1	47.8	2.1	13	15	16	84	4.7	10.6	4.4	6.2	3.54	81	5.08	1.84	1.36	3.27	4.37	322	2	2	2	2
2377	zfg02377	1	33	78.1	31.6	46.5	1.5	33	19	57	62	1.5	6.3	3	3.3	5.06	95	5.05	1.61	1.19	3.49	5.57	561	1	2	2	2
2378	zfg02378	1	39	72.4	24.6	47.8	1.9	22	17	14	77	62.3	21.4	8.3	13.1	3.42	93	3.75	0.89	1.37	2.24	4.86	323	2	2	1	2
2379	zfg02379	1	37	73.7	29.2	44.5	1.5	16	19	19	43	1.7	6.4	3.6	2.8	4.41	47	3.9	1.15	1.16	2.4	4.83	220	2	2	2	2
2380	zfg02380	1	38	76.9	30.1	46.8	1.6	17	20	37	64	3.2	17.3	5.9	11.4	4.02	91	6.6	6.39	1.36	2.69	5.03	505	1	1	1	1
2381	zfg02381	1	37	75.7	29.7	46	1.5	13	18	20	62	1.4	14.5	5.5	9	4.33	102	4.23	0.98	1.2	2.72	4.93	401	2	2	2	2
2382	zfg02382	1	36	69.8	24.7	45.1	1.8	13	20	60	40	2.5	12.6	5.5	7.1	3.91	85	3.72	2.08	1.34	1.85	4.65	387	2	2	1	2
2383	zfg02383	1	28	81.1	29.3	51.8	1.8	26	19	35	96	3.2	23.5	7.6	15.9	4.73	98	4.31	1.41	1.25	2.8	4.39	389	2	2	1	2
2384	zfg02384	1	36	70.8	23.7	47.1	2	40	31	175	97	8.5	12.6	5.9	6.7	4.37	95	3.97	9.87	0.76	0.97	5.41	395	2	1	1	1
2385	zfg02385	1	31	71.3	25.2	46.1	1.8	16	15	58	96	13.8	5.3	3.3	2	3.69	92	4.72	2.32	1.11	3.03	4.46	284	1	1	2	2
2386	zfg02386	1	29	78.9	25.4	53.5	2.1	25	20	38	93	75.7	14.5	5	9.5	6.6	108	5	2.17	1.21	3.02	4.35	309	1	2	2	2
2387	zfg02387	1	39	79	32.1	46.9	1.5	12	19	75	65	2.8	7.7	3	4.7	6.01	88	4.81	3.4	1	2.64	4.8	500	2	1	1	1
2388	zfg02388	1	29	76.1	29.2	46.9	1.6	36	22	61	61	1.6	19.6	6.9	12.7	4.14	94	4.51	1.24	1.17	3.01	4.82	378	1	2	1	2
2389	zfg02389	1	28	74.9	28.3	46.6	1.6	20	19	15	70	3.2	28.9	9.7	19.2	2.85	80	4.22	2.35	1.13	2.54	4.68	377	2	1	1	1
2390	zfg02390	1	39	77.1	24.3	52.8	2.2	26	21	32	74	2.3	10.2	4	6.2	5.07	89	5.11	0.89	1.1	3.56	5.12	386	1	2	2	2
2391	zfg02391	1	34	75.2	27.4	47.8	1.7	14	18	22	77	5.3	13.4	4.9	8.5	4.45	95	4.46	1.04	1.41	2.74	4.39	311	2	2	2	2
2392	zfg02392	1	30	71.1	25.8	45.3	1.8	30	23	31	78	12	17.6	7.4	10.2	4.88	93	4.1	1.65	1.28	2.54	5.11	463	1	2	1	2
2393	zfg02393	1	29	76	25.4	50.6	2	51	26	32	56	9.8	13.1	4.4	8.7	7.32	91	6.68	3.63	1.01	4.53	4.83	402	1	1	1	1
2394	zfg02394	1	30	72.7	27.5	45.2	1.6	12	15	13	94	5.4	8.6	3.3	5.3	4.48	97	4.73	1.5	1.17	3.23	4.51	453	2	2	2	2
2395	zfg02395	1	28	70.8	25.9	44.9	1.7	33	25	16	71	2.3	20.1	8.1	12	4.21	93	3.42	0.63	1.32	2.03	5.14	416	2	2	1	2
2396	zfg02396	1	27	76.7	27.3	49.4	1.8	14	12	18	63	4.7	7.7	3.9	3.8	6.44	80	3.2	0.94	1	1.89	4.8	333	2	1	2	2
2397	zfg02397	1	30	73.1	24	49.1	2	12	24	25	67	5.9	15.6	6	9.6	3.58	100	3.65	1.48	1.37	1.8	4.12	288	2	2	2	2
2398	zfg02398	1	26	75.2	29.1	46.1	1.6	10	30	33	84	5.3	9.4	4	5.4	3.8	88	4.4	1.59	1.11	2.92	5.19	345	2	2	2	2
2399	zfg02399	1	36	69.8	24.6	45.2	1.8	17	19	47	56	3.8	9	3.8	5.2	3.53	108	5.16	0.86	1.43	3.38	4.25	402	2	2	2	2
2400	zfg02400	1	31	71.9	25.7	46.2	1.8	9	12	10	84	4.1	9.9	4.6	5.3	7.11	86	3.97	0.8	1.49	2.29	4.73	293	2	2	2	2
2401	zfg02401	1	38	75.4	27.7	47.7	1.7	32	23	46	89	5.6	9.2	3.7	5.5	6.08	77	4.66	5.92	0.82	2.43	4.63	435	1	1	2	2
2402	zfg02402	1	28	75.1	28.7	46.4	1.6	25	18	43	65	4.4	4.8	4.5	0.3	4.5	88	6.04	13.12	0.65	1.85	4.31	444	1	1	2	2
2403	zfg02403	1	34	74	25.6	48.4	1.9	22	19	46	82	6.2	7.6	3.5	4.1	7.31	82	5.31	2.92	1.36	2.98	4.29	460	2	1	2	2
2404	zfg02404	1	29	81.5	35.2	46.3	1.3	45	29	55	85	5.9	8.8	4	4.8	7.19	90	4.59	7.68	0.74	1.87	3.83	460	1	1	2	2
2405	zfg02405	1	28	66.5	21.2	45.3	2.1	35	21	30	84	5	8.1	3.6	4.5	5.4	93	4.1	2.65	0.78	2.56	4.5	434	2	1	2	2
2406	zfg02406	1	26	74.4	28	46.4	1.7	39	30	25	74	3.6	13.1	5.9	7.2	5.65	103	4.46	0.79	1.81	2.32	3.95	468	2	2	2	2
2407	zfg02407	1	33	74.3	26.1	48.2	1.8	22	19	26	54	14.9	14.9	5.6	9.3	9.42	97	4.96	3.39	1.02	2.85	4.37	536	2	1	2	2
2408	zfg02408	1	25	79.2	31.8	47.4	1.5	35	24	27	87	3.5	18.9	7.5	11.4	3.17	85	4.03	1.22	0.98	2.67	4.19	413	2	1	1	1
2409	zfg02409	1	33	75.6	29	46.6	1.6	20	17	24	52	5.7	16.1	5.6	10.5	4.7	82	4.78	4.35	0.87	2.63	5.08	424	1	1	2	2
2410	zfg02410	1	26	75.7	28.7	47	1.6	7	15	10	79	11.7	17.9	6.9	11	4.47	106	4.71	0.7	1.4	3.16	5.08	388	2	2	1	2
2411	zfg02411	1	27	69.9	23	46.9	2	24	19	95	76	7.8	10.8	4.5	6.3	5.01	88	5.76	1.94	1.29	3.93	5.51	454	1	2	1	2
2412	zfg02412	1	34	76.6	29	47.6	1.6	53	26	23	75	12.3	9.2	3.8	5.4	4.48	104	4.04	1.17	0.99	2.72	4.88	437	1	1	1	1
2413	zfg02413	1	25	75.5	26.7	48.8	1.8	16	11	18	57	2.8	5.5	3.1	2.4	4.99	91	3.68	1.01	0.95	2.47	4.44	218	2	1	2	2
2414	zfg02414	1	39	78.2	28.5	49.7	1.7	22	19	38	91	4.5	13.8	5.1	8.7	7.79	82	5.24	1.81	1.27	3.5	5.52	371	1	2	2	2
2415	zfg02415	1	39	74.6	26.6	48	1.8	11	17	24	75	1.7	11.3	5	6.3	6.13	122	5	1.75	0.94	3.37	5.75	497	2	1	2	2
2416	zfg02416	1	35	75.3	25.3	50	2	28	20	40	55	2.7	8.3	3.7	4.6	4.85	104	4.69	5.33	0.76	2.08	8.28	592	2	1	2	2
2417	zfg02417	1	38	69.9	22.6	47.3	2.1	33	19	37	112	4.4	10.9	4.5	6.4	5.11	84	4.38	1.73	1.08	2.73	6.81	374	1	2	2	2
2418	zfg02418	1	36	65.4	22.1	43.3	2	17	17	30	71	2.4	16	6.1	9.9	5.49	94	3.17	1.62	0.96	1.73	4.61	409	2	1	2	2
2419	zfg02419	1	35	77.9	31	46.9	1.5	63	44	51	172	6.4	8.5	3.6	4.9	4.23	73	4.83	3.46	0.94	2.76	4.67	392	2	1	1	1
2420	zfg02420	1	29	71.7	23	48.7	2.1	34	15	58	109	6	3.9	2.9	1	5.98	83	4.41	3.19	0.78	2.76	4.73	497	2	1	2	2
2421	zfg02421	1	30	77	25.4	51.6	2	38	23	74	86	3.5	12.4	4.5	7.9	3.73	63	5.24	2.8	1.23	3.1	6.29	376	2	1	1	1
2422	zfg02422	1	24	74.2	28.3	45.9	1.6	19	11	37	79	2	19.6	7	12.6	3.74	89	3.78	1.03	1.06	2.36	5.01	428	2	2	1	2
2423	zfg02423	1	27	74.3	28.8	45.5	1.6	32	19	27	76	3	14.9	4.8	10.1	3.58	81	4.99	1.95	0.98	3.32	4.48	413	2	1	2	2
2424	zfg02424	1	25	74.9	25.2	49.7	2	10	14	13	51	9.3	13.4	5	8.4	4.74	86	5.52	1.37	1.63	3.63	4.46	281	2	2	2	2
2425	zfg02425	1	23	77	29.7	47.3	1.6	14	10	15	68	3.4	8.7	3.9	4.8	4.45	101	4.41	0.98	1.46	2.74	4.14	400	2	2	2	2
2426	zfg02426	1	25	75.8	27.4	48.4	1.8	14	14	11	59	4	28.6	10.7	17.9	4.11	91	3.49	0.75	1.52	1.88	4.68	349	2	2	1	2
2427	zfg02427	1	23	76	27.1	48.9	1.8	21	17	25	71	6.3	11.2	4.1	7.1	4.95	88	4.37	1.36	1.19	2.8	4.98	469	2	2	2	2
2428	zfg02428	1	34	72.4	24.5	47.9	2	21	20	28	73	2.2	7.4	3.2	4.2	5.13	91	4.29	1.23	1.29	2.64	4.36	330	2	2	2	2
2429	zfg02429	2	23	76.6	28.3	48.3	1.7	13	13	18	75	2.2	4.4	2.3	2.1	4.85	60	4.45	1.26	1.5	2.69	4.51	244	2	2	2	2
2430	zfg02430	2	29	73.9	28.4	45.5	1.6	8	12	13	34	6.3	6.5	2.2	4.3	5.13	78	3.84	0.67	1.56	2.1	4.57	282	2	2	2	2
2431	zfg02431	2	24	77.8	29.7	48.1	1.6	8	14	8	61	8.5	18.8	7.8	11	4.58	58	4.01	0.52	1.9	2.16	4.21	221	2	2	1	2
2432	zfg02432	2	26	69.4	24.8	44.6	1.8	11	17	8	58	1.4	12	5.6	6.4	4.91	68	3.75	0.5	2.21	1.56	4.36	270	2	2	2	2
2433	zfg02433	2	28	77.6	26	51.6	2	11	12	8	34	1.9	13.6	5.4	8.2	6.38	63	5.22	0.69	1.41	3.48	5.87	299	2	2	2	2
2434	zfg02434	2	28	76.6	31.7	44.9	1.4	27	34	10	54	2.9	5.9	2.9	3	4.17	72	4.11	1.78	1.07	2.63	5.08	386	2	2	2	2
2435	zfg02435	2	25	73.9	29.6	44.3	1.5	13	18	6	64	2.5	4.6	2.4	2.2	6.08	68	5.77	0.98	1.97	3.6	4.53	307	2	2	2	2
2436	zfg02436	2	25	76.4	27.7	48.7	1.8	9	14	9	65	4.9	8.4	4.1	4.3	3.39	56	3.75	0.98	1.23	2.19	5.34	215	2	2	2	2
2437	zfg02437	2	27	70.2	25.6	44.6	1.7	8	13	13	43	2.3	6	2.7	3.3	3.84	70	4.31	0.98	1.2	2.78	4.91	310	2	2	2	2
2438	zfg02438	2	25	74.5	28.6	45.9	1.6	10	15	15	48	1.1	15	5.8	9.2	2.89	65	3.74	0.81	1.77	1.82	4.21	281	2	2	2	2
2439	zfg02439	2	24	78.7	27.6	51.1	1.9	12	16	8	40	2	19.1	8.1	11	3.42	76	3.25	0.74	1.55	1.6	5.13	216	2	2	1	2
2440	zfg02440	2	24	87.1	35.2	51.9	1.5	12	15	14	60	0.9	16.3	6.6	9.7	3.79	82	4.34	0.49	1.83	2.51	3.21	387	2	2	2	2
2441	zfg02441	2	26	80.4	34.2	46.2	1.4	10	14	11	47	5.9	11.1	4.3	6.8	4.21	53	4.92	0.68	1.74	3.06	4.88	272	2	2	2	2
2442	zfg02442	2	28	71.6	28.6	43	1.5	8	13	8	64	2.3	3.9	2	1.9	4.96	76	5.61	0.68	2.34	3.16	4.59	385	2	2	2	2
2443	zfg02443	2	28	79.6	30.6	49	1.6	15	17	7	66	2.7	11.7	4.8	6.9	4.14	69	3.18	0.54	1.3	1.75	4.34	338	2	2	2	2
2444	zfg02444	2	25	72.1	26.1	46	1.8	12	17	11	53	1.2	10.3	4.2	6.1	3.79	73	5.07	0.75	1.83	3.16	4.54	312	2	2	2	2
2445	zfg02445	2	27	71.5	26.8	44.7	1.7	12	18	10	58	2.5	8.9	3.7	5.2	4.54	74	3.99	1.31	1.28	2.39	4.61	271	2	2	2	2
2446	zfg02446	2	27	73.6	27.8	45.8	1.6	9	17	8	56	2.4	5.5	2.7	2.8	4	68	4.02	0.95	1.57	2.16	4.72	239	2	2	2	2
2447	zfg02447	2	27	74.7	31.7	43	1.4	7	14	13	49	1.5	10.1	4.3	5.8	5.32	59	5.16	0.95	1.82	3.04	4.35	309	2	2	2	2
2448	zfg02448	2	24	78.9	28.1	50.8	1.8	12	14	10	49	5	9.4	4.1	5.3	6.17	52	3.76	0.69	1.41	2.2	4.82	278	2	2	2	2
2449	zfg02449	2	27	75	29.8	45.2	1.5	11	15	11	31	2.9	5.9	2.8	3.1	3.96	57	4.32	0.58	1.78	2.41	4.43	213	2	2	2	2
2450	zfg02450	2	26	76.6	29.2	47.4	1.6	8	15	7	48	2.5	22.4	8.9	13.5	3.54	67	4.76	0.63	1.9	2.79	4.28	269	2	2	1	2
2451	zfg02451	2	32	75.6	30.2	45.4	1.5	5	13	10	51	1.7	8.4	4.4	4	4.25	57	3.93	0.62	2.06	1.91	4.37	204	2	2	2	2
2452	zfg02452	2	29	64.6	27.7	36.9	1.3	32	30	12	67	0.8	5.4	2.6	2.8	1.99	42	5.79	2.12	2.17	3.18	3.53	208	2	2	2	2
2453	zfg02453	2	27	74.9	28.9	46	1.6	12	16	8	51	3.7	3.3	2.4	0.9	3.86	67	3.13	0.78	1.66	1.37	4.72	200	2	2	2	2
2454	zfg02454	2	34	74.5	34.1	40.4	1.2	17	13	43	60	4.9	14.1	5.4	8.7	3.24	69	3.26	2.51	0.94	1.79	4.57	440	1	1	2	2
2455	zfg02455	2	25	79.1	29.5	49.6	1.7	11	16	10	55	5.8	17.4	7.3	10.1	3.92	72	3.23	0.75	1.54	1.56	4.72	324	2	2	1	2
2456	zfg02456	2	29	73.7	25.5	48.2	1.9	14	16	13	62	6.2	34.7	9.4	25.3	4.61	68	4.95	0.9	1.12	3.72	4.83	277	2	2	1	2
2457	zfg02457	2	33	76.9	32.2	44.7	1.4	12	15	14	54	3.3	10.7	4.3	6.4	4.05	64	4.41	1.36	1.37	2.73	5.41	280	2	2	2	2
2458	zfg02458	2	39	79.5	30.4	49.1	1.6	15	15	25	85	2.8	13.8	5	8.8	5.07	57	4.62	1.87	1.44	2.83	5.42	324	1	2	2	2
2459	zfg02459	2	36	73.5	29.7	43.8	1.5	12	15	12	38	0.8	8.4	4.3	4.1	4.21	76	3.93	0.57	1.72	2.05	4.37	299	2	2	2	2
2461	zfg02461	1	56	82.8	39.8	43	1.1	26	22	47	89	2.2	9.6	4.1	5.5	3.52	81	4.7	2.33	1.06	2.88	5.23	507	1	1	2	2
2462	zfg02462	2	59	76.1	30.7	45.4	1.5	55	38	28	79	1.1	8.7	3.7	5	4.16	68	6.41	2.85	1.3	4.32	5.46	279	1	1	1	1
2464	zfg02464	2	35	73.3	30.1	43.2	1.4	6	12	11	74	1.7	4	2.6	1.4	4.24	61	3.37	1.77	1.05	1.91	4.88	290	2	2	2	2
2465	zfg02465	1	28	81.5	31.3	50.2	1.6	10	15	18	91	1.1	14.2	5.6	8.6	4.97	95	4.59	0.76	1.18	3.26	4.69	394	2	2	2	2
2466	zfg02466	1	60	79.7	32.1	47.6	1.5	18	22	59	76	2.4	25.7	10.3	15.4	6.1	106	4.35	1.07	1.4	2.66	5.07	560	2	2	1	2
2468	zfg02468	2	70	75.5	34	41.5	1.2	24	23	15	49	0.9	8.1	3.7	4.4	6.24	82	8.09	1.98	1.34	6.35	6.18	434	2	1	2	2
2469	zfg02469	1	80	69.5	24.3	45.2	1.9	14	19	18	63	2.6	14.8	5.6	9.2	6.65	93	5.35	1.23	1.12	3.92	5.16	291	1	2	2	2
2471	zfg02471	2	43	81.6	34.9	46.7	1.3	8	20	8	52	1.4	11.2	5	6.2	3.56	72	4.48	1.57	1.9	2.19	4.67	209	2	2	2	2
2475	zfg02475	2	35	75.7	28.5	47.2	1.7	8	15	10	35	0.8	15.6	5.8	9.8	3.5	56	4.31	0.71	1.44	2.77	4.65	229	2	2	2	2
2477	zfg02477	2	58	67.3	27.5	39.8	1.4	20	23	37	76	1.6	8.6	4	4.6	3.38	81	3.96	1.58	1.2	2.35	4.57	394	1	2	2	2
2478	zfg02478	2	43	76	33.4	42.6	1.3	35	30	41	58	6.1	3.3	1.9	1.4	7.23	61	5.75	5.05	0.87	3.09	5.12	258	2	1	2	2
2479	zfg02479	1	58	75.7	32.5	43.2	1.3	44	26	68	86	3.3	4.3	2.8	1.5	6.94	57	4.93	2.56	0.89	3.27	5.74	374	1	1	1	1
2480	zfg02480	1	63	77.3	28.7	48.6	1.7	43	33	61	95	2.7	6.3	3	3.3	4.84	76	5.19	3.1	1.16	2.81	6.7	388	1	1	1	1
2481	zfg02481	2	56	76.6	27.8	48.8	1.8	21	16	22	72	2.6	8.2	3.8	4.4	5.99	61	4.68	1.5	1.38	2.99	4.51	180	2	2	2	2
2482	zfg02482	2	45	88	41.1	46.9	1.1	15	21	38	73	1.1	14.7	4.9	9.8	3.49	53	6.48	1.8	1.39	4.55	5.17	315	2	1	2	2
2483	zfg02483	1	34	79.4	29.5	49.9	1.7	35	25	100	60	1.6	8.8	3.9	4.9	5.32	78	7.8	7.28	1.32	4.53	5.05	550	2	1	1	1
2484	zfg02484	2	51	74.9	29.6	45.3	1.5	34	28	18	74	2.9	6.6	3.5	3.1	5.74	63	3.53	0.51	1.44	1.98	4.92	254	2	2	2	2
2485	zfg02485	1	77	72.6	26.8	45.8	1.7	26	25	31	51	4.5	15.5	6.7	8.8	3.77	75	4.31	1.23	1.31	2.77	5.83	442	2	2	2	2
2486	zfg02486	1	46	81.4	31	50.4	1.6	90	57	92	76	1.6	13.4	5.2	8.2	5.7	95	5.94	3.49	1.45	3.33	4.78	417	1	1	1	1
2487	zfg02487	2	66	73.6	28.5	45.1	1.6	16	20	20	76	1.5	8.3	4	4.3	5.16	80	5.88	2.3	1.43	3.67	4.91	317	2	1	2	2
2489	zfg02489	1	95	69.5	29.8	39.7	1.3	14	30	103	66	5.4	16.7	8.6	8.1	4.68	79	3.42	1.5	1.37	1.77	5.65	386	1	2	1	2
2490	zfg02490	1	50	78	28.1	49.9	1.8	15	22	28	74	1.5	17.7	7.9	9.8	4.01	90	5.14	1.68	1.23	3.53	4.9	244	1	2	1	2
2491	zfg02491	2	59	79.8	35.8	44	1.2	53	45	195	103	2.6	13	4.2	8.8	5.99	61	7.18	2.96	1.3	4.82	5.12	319	2	1	1	1
2492	zfg02492	1	36	82.3	29.9	52.4	1.8	73	40	110	55	1.5	9.5	3.9	5.6	3.94	73	5.01	5.67	0.96	2.65	5.39	714	1	1	1	1
2493	zfg02493	1	55	77.6	31.6	46	1.5	19	17	33	44	1.2	9.4	4.3	5.1	4.82	101	5.43	1.61	1.13	3.93	5.22	356	2	2	2	2
2494	zfg02494	2	52	72	28.6	43.4	1.5	19	16	18	101	3.3	7.2	3.9	3.3	6.52	52	4.56	1.15	1.77	2.62	5.85	289	1	2	2	2
2496	zfg02496	2	61	75.6	30.2	45.4	1.5	22	21	28	103	0.7	5	2.5	2.5	5.21	75	4.58	2.02	1.67	2.36	5.28	295	2	2	2	2
2497	zfg02497	2	44	72.9	28.2	44.7	1.6	11	23	20	48	3.3	12.5	5.6	6.9	2.48	57	4.07	0.55	2.08	2.05	4.99	198	2	2	2	2
2498	zfg02498	2	40	72.5	30.8	41.7	1.4	10	17	9	50	1.9	4.2	2.8	1.4	4.68	67	3.71	0.96	1.43	2.29	5.51	273	2	2	2	2
2499	zfg02499	2	49	77.2	32.5	44.7	1.4	33	27	112	131	2.4	5.6	3.2	2.4	3.01	67	4	2.1	1.02	2.47	4.84	377	1	1	1	1
2500	zfg02500	1	53	75.5	28.4	47.1	1.7	21	19	30	98	5.7	6.8	2.9	3.9	4.06	77	5.34	2.39	0.92	3.75	5.75	356	1	1	2	2
2501	zfg02501	1	35	77	28.1	48.9	1.7	62	28	82	70	4.2	9.9	4.2	5.7	5.49	110	4.75	2.54	1.03	3.15	5.34	699	1	1	1	1
2504	zfg02504	2	53	73.1	29.2	43.9	1.5	15	23	14	65	0.3	11.5	4.5	7	4.14	60	5.25	0.94	1.84	3.28	4.7	210	2	2	2	2
2505	zfg02505	1	31	76.2	28.3	47.9	1.7	48	33	68	78	2.5	15.9	6.2	9.7	2.71	90	5.75	2.89	0.99	4.03	4.73	461	2	1	1	1
2506	zfg02506	2	39	76.2	29.5	46.7	1.6	15	18	10	61	3.3	14.9	5.5	9.4	3.22	70	5.57	2.04	1.77	3.24	5	220	2	2	2	2
2508	zfg02508	2	51	81.4	37.3	44.1	1.2	20	21	14	77	0.9	9.8	3.9	5.9	4.09	74	4.33	1.19	1.23	2.64	4.93	357	2	2	2	2
2509	zfg02509	1	54	73.4	26	47.4	1.8	16	22	46	86	1.9	8.5	4.3	4.2	5.33	76	8.1	17.48	0.75	1.66	4.89	380	1	1	2	2
2513	zfg02513	2	60	79	32.7	46.3	1.4	15	18	23	113	1.3	9.1	4.2	4.9	3.58	60	11.1	3.63	1.98	6.54	5.79	220	2	1	2	2
2514	zfg02514	1	48	76.1	28.6	47.5	1.7	21	22	66	84	7.1	12.5	4.6	7.9	3.96	83	5.2	2.91	1.05	3.27	5.13	437	1	1	1	1
2515	zfg02515	2	63	72.5	30.9	41.6	1.3	29	32	21	65	1.1	6.6	2.6	4	6.23	55	6.31	0.76	1.63	4.42	5.38	250	2	1	2	2
2517	zfg02517	1	29	74.9	28.8	46.1	1.6	63	39	42	88	2	13	4.5	8.5	5.17	85	5.84	1.23	1.13	4.37	4.74	481	2	1	1	1
2518	zfg02518	1	67	73.1	26.4	46.7	1.8	20	25	101	69	3	20.9	6.9	14	3.95	100	3.9	4.58	0.91	1.4	5.76	382	2	1	1	1
2519	zfg02519	1	35	72.8	28	44.8	1.6	53	28	47	61	1.8	10.9	4.6	6.3	3.82	96	4.23	1.46	1.38	2.39	5.16	382	1	2	1	2
2520	zfg02520	2	64	78.9	32.1	46.8	1.5	21	22	10	94	3.3	10.5	4	6.5	5.38	65	6.14	1.22	2.65	3.21	5.17	261	2	2	2	2
2522	zfg02522	2	69	80.7	35.4	45.3	1.3	15	17	16	98	2.6	9.3	3.7	5.6	4.92	71	5.19	2.27	1.33	3.29	5.23	337	2	1	2	2
2523	zfg02523	2	32	76.8	29.8	47	1.6	19	16	24	56	1	9.4	3.7	5.7	4.29	52	4.93	2.17	1.48	2.85	5.03	322	2	2	2	2
2524	zfg02524	2	59	70.3	27.5	42.8	1.6	24	23	24	73	2.1	5.3	2.9	2.4	5.48	64	4.95	0.79	1.82	2.88	4.75	461	2	2	2	2
2525	zfg02525	2	29	74.2	27.1	47.1	1.7	5	14	10	54	3.2	13.3	5.2	8.1	6.38	62	3.9	0.6	1.59	2.25	4.84	311	2	2	2	2
2526	zfg02526	2	32	78.5	30	48.5	1.6	8	13	11	49	1.1	7.1	3.9	3.2	4.06	52	4.14	0.45	1.73	2.35	4.2	200	2	2	2	2
2527	zfg02527	2	37	71.8	22.9	48.9	2.1	8	13	12	49	3	10.1	4.2	5.9	2.52	53	4.77	1.08	1.56	2.88	4.47	286	2	2	2	2
2528	zfg02528	2	57	85.5	37.6	47.9	1.3	37	36	41	92	1.5	16.9	6.9	10	5.67	83	5.89	1.37	1.49	4.05	5.16	568	1	2	1	2
2529	zfg02529	1	50	74.1	26.7	47.4	1.8	15	12	37	70	7.9	4	2.5	1.5	3	76	4.35	3.97	0.85	2.38	5.09	457	1	1	2	2
2530	zfg02530	2	50	75.7	32.2	43.5	1.4	21	26	24	68	2.9	16	7.7	8.3	4.07	49	3.22	0.57	1.47	1.62	4.45	233	2	2	1	2
2536	zfg02536	2	66	72.1	28.9	43.2	1.5	22	25	13	83	21.2	6	2.6	3.4	4.02	61	6.27	1.45	1.21	4.49	4.78	211	2	1	2	2
2537	zfg02537	1	51	71.8	29.5	42.3	1.4	18	16	23	53	2.7	11.9	4.4	7.5	5.54	86	5.2	2	1.14	3.37	5	422	2	2	2	2
2541	zfg02541	1	39	74.9	27.9	47	1.7	52	29	45	85	2.6	5.9	3.2	2.7	4.74	90	5.42	3.35	0.83	3.44	5.12	446	1	1	1	1
2542	zfg02542	2	53	74.8	26.9	47.9	1.8	49	39	51	121	2.2	18.3	7.2	11.1	7.22	47	5.78	1.32	1.55	3.84	4.63	272	1	2	1	2
2543	zfg02543	2	37	78.4	30	48.4	1.6	17	24	25	49	2.1	7.2	3.7	3.5	5.48	68	4.44	0.68	1.85	2.39	5.06	237	2	2	2	2
2544	zfg02544	1	50	76.5	27	49.5	1.8	30	21	120	87	2.5	11.5	4.3	7.2	4.4	84	6.91	2.22	1.45	4.9	5.45	317	2	1	1	1
2545	zfg02545	2	49	69.9	27	42.9	1.6	20	21	40	84	1.4	10.5	4.1	6.4	4.46	62	4.9	3.53	0.98	2.81	4.77	354	1	1	2	2
2546	zfg02546	2	30	79.3	29.6	49.7	1.7	11	13	10	82	1.3	7.4	3.6	3.8	4.43	93	5.23	0.81	1.81	3.24	4.95	506	2	2	2	2
2547	zfg02547	1	66	83.1	35.4	47.7	1.3	16	20	32	82	0.9	13.8	5.3	8.5	5.88	118	5.24	1.96	0.78	3.61	5.59	548	2	1	2	2
2548	zfg02548	2	67	73.4	29.8	43.6	1.5	16	20	15	92	0.4	11.3	5.7	5.6	4.63	56	4.18	0.84	1.78	2.09	4.97	247	2	2	2	2
2549	zfg02549	1	53	71.2	24.7	46.5	1.9	17	18	29	63	1.1	17.5	6	11.5	3.12	75	4.34	1.9	0.85	2.8	4.92	393	2	1	1	1
2550	zfg02550	1	29	74.9	23.8	51.1	2.1	13	11	19	48	1.5	19.2	7.8	11.4	4.76	82	3.92	0.65	1.37	2.41	5.54	241	2	2	1	2
2551	zfg02551	2	57	72	30.9	41.1	1.3	27	34	19	73	2	6.7	3.4	3.3	6.3	54	6.07	0.89	2.22	3.73	5.11	242	2	2	2	2
2552	zfg02552	2	59	78.5	32.1	46.4	1.4	38	39	121	112	3.3	8.8	4.3	4.5	4.1	63	4.21	2.7	1.05	2.22	4.71	349	1	1	1	1
2555	zfg02555	2	56	73.1	25.8	47.3	1.8	19	25	13	106	0.8	13.8	6.1	7.7	4.33	71	5.01	1.48	1.48	3.13	4.65	356	2	2	2	2
2556	zfg02556	1	47	81.2	29.6	51.6	1.7	58	32	30	77	4	15.4	6.3	9.1	5.01	79	3.53	1.05	1.08	2.08	7.21	275	1	2	1	2
2557	zfg02557	1	49	68.1	24.2	43.9	1.8	20	18	49	81	9.8	6.2	3.3	2.9	4.28	85	5.46	1.43	1.15	3.77	5.61	444	1	2	2	2
2558	zfg02558	2	40	74.4	30.2	44.2	1.5	18	16	30	44	3.8	7.3	3.2	4.1	3.34	69	4.08	2.49	1.26	2.22	5.16	361	1	1	2	2
2561	zfg02561	2	48	82.3	31.4	50.9	1.6	41	35	12	72	1.4	10	4.6	5.4	4.86	80	5.78	1.24	1.74	3.57	4.98	285	2	2	2	2
2562	zfg02562	1	51	75.9	29.4	46.5	1.6	39	30	25	67	6.4	21.2	8.3	12.9	3.48	84	3.65	2.97	1.11	1.64	5.03	449	1	1	1	1
2564	zfg02564	1	41	76.4	28.4	48	1.7	33	24	86	79	1.1	14.6	4.6	10	4.65	72	5.5	5.28	1.11	2.46	5.54	404	1	1	1	1
2565	zfg02565	1	57	76.5	30.9	45.6	1.5	24	22	22	75	2.6	11.4	4.5	6.9	5.12	76	5.56	2.24	1.21	3.77	5.63	476	1	2	2	2
2566	zfg02566	2	33	80.3	29.9	50.4	1.7	21	33	56	99	1.7	10.5	4.2	6.3	3.66	61	4.81	1.67	1.38	2.9	4.36	232	2	2	2	2
2567	zfg02567	2	59	68.1	26.2	41.9	1.6	14	21	15	80	1.9	6.3	3.1	3.2	3.99	60	4.52	1.18	1.12	2.95	4.46	206	2	2	2	2
2568	zfg02568	1	62	77.1	35.2	41.9	1.2	5	13	37	103	2.7	5.8	2.8	3	3.5	69	6.93	2.76	1.22	5	10.05	371	1	1	2	2
2569	zfg02569	1	67	71.2	25.1	46.1	1.8	15	23	27	62	1.5	8.5	3.7	4.8	5.27	93	5.31	1.31	1.73	2.96	5.47	177	2	2	2	2
2570	zfg02570	1	54	71.8	28.8	43	1.5	19	16	18	75	1.2	13.4	5.4	8	4.32	86	3.34	0.97	0.84	2.25	6.36	372	2	1	2	2
2572	zfg02572	1	41	69.7	26.1	43.6	1.7	27	22	49	69	2.3	16.8	6.2	10.6	4.52	95	4.33	3.2	0.86	2.54	5.13	456	1	1	2	2
2575	zfg02575	2	66	73.8	27.9	45.9	1.6	27	29	15	71	0.6	8.9	4.2	4.7	4.6	58	4.35	1.85	1.68	1.92	5.14	245	2	2	2	2
2577	zfg02577	1	24	84.5	33.9	50.6	1.5	27	21	10	69	4	8.6	4	4.6	6.5	82	5.01	0.74	1.7	3.07	4.95	284	2	2	2	2
2578	zfg02578	1	39	80.2	31.9	48.3	1.5	12	13	20	58	1.6	10.4	4.2	6.2	3.59	90	5.13	0.87	1.44	3.53	4.72	388	2	2	2	2
2579	zfg02579	2	71	79.1	32.6	46.5	1.4	16	22	12	111	2.2	11	4.4	6.6	3.71	65	5.68	1.28	1.69	3.53	6.37	234	2	2	2	2
2580	zfg02580	1	39	78.2	29.2	49	1.7	21	17	56	79	0.5	8.6	3.5	5.1	2.53	92	6.68	3.32	1.38	4.23	5.44	581	2	1	2	2
2582	zfg02582	1	55	81.9	31.7	50.2	1.6	27	26	46	87	3.9	17.8	5.6	12.2	7.91	95	4.96	1.72	1.18	3.12	5.58	469	2	2	1	2
2583	zfg02583	2	58	82.9	34.2	48.7	1.4	23	20	33	86	1	5.1	2.6	2.5	4.12	63	5.2	2.42	1.29	3.23	5.48	347	1	1	2	2
2586	zfg02586	2	52	84.3	32.5	51.8	1.6	11	17	10	70	0.8	10.6	5.1	5.5	4.38	72	4.63	1.01	1.79	2.53	5.93	261	2	2	2	2
2588	zfg02588	1	42	85.4	35	50.4	1.4	33	23	54	80	2.2	10.4	4.3	6.1	3.86	95	5.12	2.85	0.85	3.46	6.59	306	1	1	2	2
2591	zfg02591	2	60	77.7	29.4	48.3	1.6	15	20	14	72	1.5	6.9	3.3	3.6	3.59	71	5.87	1.31	1.69	3.86	5.05	237	2	2	2	2
2592	zfg02592	1	56	72.9	29	43.9	1.5	18	14	36	131	2.3	7.2	3.7	3.5	3.08	61	5.04	8.8	0.79	1.7	11.86	254	1	1	2	2
2594	zfg02594	2	41	77	31.3	45.7	1.5	22	18	36	59	1.6	8	2.5	5.5	4.46	58	5.13	1.46	1.38	3.25	5.2	265	2	2	2	2
2595	zfg02595	2	66	78.7	33	45.7	1.4	22	28	10	113	6.3	8.8	3.7	5.1	6.02	64	5.2	0.95	1.67	3.15	4.83	249	2	2	2	2
2596	zfg02596	1	56	79.2	29	50.2	1.7	17	15	47	72	2.1	10.2	4.1	6.1	5.99	83	4.66	2.63	1.01	2.75	4.83	382	1	1	2	2
2597	zfg02597	2	57	78	30.7	47.3	1.5	25	24	16	88	1.5	6.7	3.8	2.9	5.84	67	4.86	1.42	1.74	2.82	6.08	261	2	2	2	2
2598	zfg02598	1	54	79.3	30.4	48.9	1.6	20	25	41	89	3.3	16.6	5.2	11.4	4.14	80	4.93	2.81	1.1	2.92	5.79	394	2	1	2	2
2599	zfg02599	2	69	74.2	27	47.2	1.7	24	23	12	87	2.6	11.9	3.9	8	5.24	63	5.78	1.59	1.42	3.93	4.85	311	2	2	2	2
2600	zfg02600	2	23	74.4	32	42.4	1.3	12	14	17	87	2.4	3.9	2.3	1.6	4.57	58	3.65	1.39	1.48	1.88	5.03	406	2	2	2	2
2601	zfg02601	1	52	76.7	26.9	49.8	1.9	22	19	25	88	1.5	11.8	4.9	6.9	4.55	78	5.95	1.48	1.07	4.29	6.48	449	1	1	2	2
2604	zfg02604	2	56	74.7	30.4	44.3	1.5	41	32	48	96	1.8	14.1	5.6	8.5	3.84	51	5.19	1.04	1.95	3.07	5.42	276	2	2	2	2
2605	zfg02605	2	53	82.4	38.5	43.9	1.1	16	20	14	119	0.9	5.7	2.7	3	3.9	48	4.41	1.78	1.3	2.58	4.99	280	2	2	2	2
2606	zfg02606	2	49	76.2	27.1	49.1	1.8	19	33	13	86	1.4	17	6.1	10.9	3.46	71	5.11	0.98	1.82	3.03	6.39	246	2	2	2	2
2608	zfg02608	2	46	82.7	35.2	47.5	1.3	27	22	40	80	0.9	10.4	4.6	5.8	5.98	56	5.5	1.62	1.28	3.58	4.66	310	2	2	2	2
2615	zfg02615	1	69	81.5	35.4	46.1	1.3	19	20	49	121	2	11.8	4	7.8	5.2	100	5.54	6.97	0.83	2.43	5.55	435	1	1	2	2
2616	zfg02616	1	60	80.2	36.9	43.3	1.2	27	25	38	91	1.8	6.7	2.8	3.9	3.83	73	4.26	1.93	0.86	2.77	5.08	317	2	1	2	2
2619	zfg02619	2	29	78.4	31.7	46.7	1.5	69	23	20	78	2.8	5.9	2.8	3.1	6.03	61	4.78	0.85	1.5	3.14	4.64	358	2	2	1	2
2620	zfg02620	2	48	76.3	28	48.3	1.7	13	16	13	59	3.5	9.8	3.6	6.2	4.35	67	6.59	1.03	1.68	4.71	4.43	240	2	1	2	2
2622	zfg02622	1	32	79.4	30.3	49.1	1.6	21	25	16	58	1.1	33.1	10.6	22.5	5.36	100	5.29	1.18	1.31	3.66	4.09	458	2	2	1	2
2624	zfg02624	1	61	73.2	29.5	43.7	1.5	17	37	23	93	3.3	11.2	5.6	5.6	6.88	92	3.82	0.75	1.81	1.89	4.75	348	2	2	2	2
2625	zfg02625	1	53	71.7	27.8	43.9	1.6	13	19	9	75	1.5	19.7	7.3	12.4	5.31	76	4.01	0.76	1.33	2.45	4.43	411	2	2	1	2
2628	zfg02628	1	54	77.9	30.8	47.1	1.5	55	34	65	93	3	6.8	2.9	3.9	3.52	81	5.88	2.27	0.98	4.19	5.22	327	1	1	1	1
2630	zfg02630	1	77	78.6	33.2	45.4	1.4	11	16	43	100	8.2	12.9	5.7	7.2	4.22	100	5.59	1.45	1.26	3.97	10.54	339	2	2	2	2
2633	zfg02633	2	55	78.8	28.7	50.1	1.7	14	22	13	55	0.9	11.4	5.2	6.2	5.22	55	3.09	0.98	1.62	1.23	3.94	171	2	2	2	2
2636	zfg02636	2	45	77.8	29.9	47.9	1.6	13	17	16	80	0.8	9.4	3.7	5.7	4.62	64	6.34	0.81	2.04	3.92	5.32	245	2	1	2	2
2637	zfg02637	1	59	66.2	25.5	40.7	1.6	14	19	101	60	1.4	7.6	3.3	4.3	5.81	93	3.56	1.74	0.83	2.15	4.87	477	1	1	1	1
2638	zfg02638	2	56	80.4	29.8	50.6	1.7	28	23	29	85	4.3	15.9	5.3	10.6	2.99	57	4.58	4.31	0.86	2.37	5.55	445	1	1	2	2
2639	zfg02639	2	57	80.3	31.2	49.1	1.6	23	28	23	82	3.4	5.6	3	2.6	8.01	65	5.58	2.02	1.61	3.43	5.07	247	2	2	2	2
2640	zfg02640	2	59	78.9	33.2	45.7	1.4	17	21	14	112	4.2	24.8	8.3	16.5	7.68	56	6.11	0.7	2.45	3.49	7.41	285	2	2	1	2
2641	zfg02641	2	57	75.2	29	46.2	1.6	13	16	31	102	1.8	8.6	3.3	5.3	5.97	63	5.38	2.08	1.17	3.42	5.62	270	2	2	2	2
2642	zfg02642	2	45	79.3	32.4	46.9	1.4	24	20	18	72	0.5	8.3	3.6	4.7	3.82	64	5.31	1.29	1.77	3.27	4.61	290	2	2	2	2
2643	zfg02643	2	38	82.1	33.3	48.8	1.5	13	16	14	75	5.1	5.4	3.2	2.2	6.85	54	4.58	0.82	1.36	2.89	5.36	253	2	2	2	2
2644	zfg02644	1	83	78.4	35.3	43.1	1.2	11	15	25	100	11.6	16.9	6	10.9	3.86	71	5.74	1.84	1.13	3.99	10.84	285	1	2	2	2
2645	zfg02645	1	30	77.6	27.3	50.3	1.8	18	22	29	67	2.2	12.2	4.4	7.8	4.74	92	5.52	1.39	1.31	3.78	4.95	437	2	2	2	2
2646	zfg02646	1	57	77	32	45	1.4	22	19	41	101	1.5	11.6	4.7	6.9	4.12	76	6	2.5	1.44	3.83	5.72	267	1	1	2	2
2647	zfg02647	2	79	83.2	31.8	51.4	1.6	16	21	26	97	0.9	7.2	4.1	3.1	8.2	103	4.84	1.53	1.74	2.71	5.09	216	2	2	2	2
2649	zfg02649	2	51	85.5	36	49.5	1.4	13	18	19	76	1.2	8.3	2.8	5.5	4.73	80	6.64	4.7	1.41	3.8	5.08	279	2	1	2	2
2650	zfg02650	2	48	82.9	36.8	46.1	1.3	21	30	49	55	2.1	7.9	3.2	4.7	5.9	87	6.36	5.05	1.12	3.54	4.92	449	2	1	2	2
2651	zfg02651	1	33	75.8	29.1	46.7	1.6	19	21	13	95	4.9	9.5	3.8	5.7	4.06	75	5.28	1.97	1.22	3.49	5.25	387	1	2	2	2
2652	zfg02652	1	34	77.3	28.7	48.6	1.7	44	24	52	105	3.7	9.9	4.1	5.8	4.25	79	5.27	2.2	0.91	3.72	4.81	297	1	1	2	2
2653	zfg02653	1	39	72.1	26	46.1	1.8	23	24	36	67	2	15.4	6.1	9.3	5.09	86	6.78	1.25	2.25	4.14	5.72	412	1	1	2	2
2654	zfg02654	1	36	79.8	28.8	51	1.8	13	16	17	78	1.4	11.7	5.5	6.2	3.04	88	4.46	1.23	1.81	2.36	5.23	365	2	2	2	2
2655	zfg02655	1	33	77.3	30.1	47.2	1.6	25	21	36	68	2.4	8.3	3.8	4.5	2.59	90	3.75	1.46	1.04	2.29	5.34	493	2	2	2	2
2656	zfg02656	1	29	78.6	29.8	48.8	1.6	32	17	29	106	1.5	14.6	5.9	8.7	4.5	80	3.92	0.74	1.2	2.45	5.08	432	2	2	2	2
2657	zfg02657	1	26	76.2	27.5	48.7	1.8	35	32	53	63	2.9	9.8	4.1	5.7	4.14	95	5.7	2.14	1.45	3.82	4.8	266	2	2	2	2
2658	zfg02658	1	28	76.1	28.3	47.8	1.7	16	23	19	75	2.3	9.6	5	4.6	4.35	75	4.08	1.07	2.08	1.8	4.94	328	2	2	2	2
2659	zfg02659	1	25	79.7	28.7	51	1.8	59	39	92	58	3.3	12.3	5.1	7.2	4.12	93	5.08	2.06	1.43	3.23	5.47	466	1	2	1	2
2660	zfg02660	1	38	72.1	25.4	46.7	1.8	68	47	76	87	1.5	25.4	8.8	16.6	3.27	94	5.79	4.95	1.35	3.18	5.59	447	1	1	1	1
2661	zfg02661	1	24	79.4	28	51.4	1.8	15	24	39	84	7.6	10.4	4.5	5.9	3.26	93	5.05	1.78	1.34	3.22	4.47	385	1	2	2	2
2662	zfg02662	1	31	77.8	27.3	50.5	1.8	9	14	14	65	1.2	15.5	7.5	8	3.84	76	4.12	0.6	1.54	2.48	4.89	330	2	2	1	2
2663	zfg02663	1	28	76.8	29.1	47.7	1.6	14	19	19	43	1.4	10.7	4.9	5.8	3.59	90	3.46	0.72	1.22	2.05	4.43	271	2	2	2	2
2664	zfg02664	1	32	78.9	29.8	49.1	1.6	38	25	56	67	1.4	16.3	6.3	10	3.24	84	4.7	1.11	1.23	3.12	5.28	466	2	2	2	2
2665	zfg02665	1	33	69.5	23.8	45.7	1.9	16	16	14	79	1.9	26	7.9	18.1	4.07	80	5.41	1.71	1.79	3.18	5	305	2	2	1	2
2666	zfg02666	2	33	77.6	31.6	46	1.5	13	18	15	61	3.6	12.3	5	7.3	3.02	58	4.96	1.3	1	3.48	4.66	305	2	1	2	2
2668	zfg02668	2	56	73.6	29.7	43.9	1.5	10	15	12	74	1.9	17.7	5.3	12.4	3.31	62	5.76	3.99	0.97	2.51	4.63	441	2	1	1	1
2670	zfg02670	2	46	82.4	33.4	49	1.5	16	21	15	55	0.8	7.2	3.6	3.6	4.27	59	5.46	0.75	2.32	3.02	4.5	208	2	2	2	2
2672	zfg02672	2	30	80.7	34.7	46	1.3	10	14	16	63	6.1	6.5	2.9	3.6	6.09	60	4.86	0.98	1.34	3.33	4.82	336	2	2	2	2
2675	zfg02675	1	65	81.3	34.3	47	1.4	43	54	114	137	19.2	8.9	4.7	4.2	6.99	87	6.24	4.1	0.98	4.06	8.25	347	1	1	1	1
2677	zfg02677	2	59	74.8	27.5	47.3	1.7	17	19	20	64	1.8	17.3	6.7	10.6	5.88	65	5.78	1.1	1.42	4.14	7.66	352	2	1	1	1
2679	zfg02679	1	25	81.5	30.1	51.4	1.7	50	37	19	78	19.9	9.7	4.4	5.3	6.72	76	4.26	2.5	0.96	2.83	5.09	422	2	1	1	1
2680	zfg02680	2	34	73.8	29.6	44.2	1.5	14	16	13	43	0.4	13.3	5	8.3	3.37	69	4.99	0.69	1.52	3.35	4.32	255	2	2	2	2
2681	zfg02681	2	39	76.6	29.6	47	1.6	19	19	21	80	1.1	9.2	3.9	5.3	4.42	58	4.96	0.56	1.66	3.24	5.57	292	2	2	2	2
2682	zfg02682	2	38	78.5	30.3	48.2	1.6	21	23	14	63	1.8	4.5	2.3	2.2	4.17	63	4.56	3.26	1.06	2.29	5.55	314	1	1	2	2
2685	zfg02685	2	35	78.9	32.4	46.5	1.4	9	15	11	86	0.8	10.3	4.4	5.9	4.2	63	3.95	0.66	1.69	2.09	4.76	263	2	2	2	2
2686	zfg02686	1	38	79.9	33.5	46.4	1.4	53	29	41	85	1.9	6.5	2.8	3.7	3.29	81	5.87	1.84	1.05	4.34	5.06	382	1	1	1	1
2687	zfg02687	2	27	75.6	29.5	46.1	1.6	5	14	23	35	4.5	3.2	2.2	1	6.08	48	2.91	0.62	1.53	1.32	4.48	288	2	2	2	2
2688	zfg02688	1	56	80.8	30.6	50.2	1.6	62	39	169	75	2.7	22.6	8.7	13.9	3.9	74	4	1.45	1.27	2.38	7.25	351	2	2	1	2
2692	zfg02692	1	51	76	25.2	50.8	2	52	52	21	71	1.4	12.6	4.4	8.2	4.29	67	6.64	1.66	2.36	3.82	4.86	475	2	1	1	1
2694	zfg02694	2	44	78.8	33.7	45.1	1.3	23	23	30	77	9.5	14.8	5.6	9.2	6.11	75	4.38	1.27	1.45	2.63	4.95	291	1	2	2	2
2695	zfg02695	2	42	79	30.2	48.8	1.6	11	16	14	53	1.4	10.5	3.9	6.6	4.26	64	5.17	2.34	1.31	3.27	5.7	317	2	1	2	2
2697	zfg02697	1	60	76.1	27.7	48.4	1.7	70	58	66	104	6.2	37.1	11.6	25.5	4.47	87	4.46	0.64	1.49	2.9	6.2	275	2	2	1	2
2698	zfg02698	2	60	76.5	30.5	46	1.5	22	22	18	108	2.6	11.9	4	7.9	5.49	65	6.33	1.29	1.89	4.12	4.69	188	2	1	2	2
2699	zfg02699	1	51	80.3	33.1	47.2	1.4	20	20	57	160	1.8	11.3	4.5	6.8	3.99	82	4.63	2.15	1.49	2.57	4.55	329	2	2	2	2
2701	zfg02701	2	29	70.4	25.6	44.8	1.8	11	13	8	59	2.8	11.9	4.6	7.3	5.13	59	3.5	0.54	1.18	2.29	5.31	269	2	2	2	2
2702	zfg02702	2	41	85.2	35.5	49.7	1.4	14	17	13	110	1	40.2	11.6	28.6	2.62	44	4.09	2.28	1.18	2.36	5.27	257	2	1	1	1
2703	zfg02703	2	52	75.3	28.2	47.1	1.7	8	19	15	94	1.2	12.3	5.1	7.2	5.41	64	4.37	1.19	1.33	2.76	5.32	276	2	2	2	2
2704	zfg02704	2	49	77.7	32.1	45.6	1.4	13	23	10	69	1.2	8.8	3.6	5.2	2.22	73	5.11	1.16	1.97	2.82	4.1	247	2	2	2	2
2705	zfg02705	2	49	81.1	32.1	49	1.5	19	20	26	70	0.8	14.4	4.4	10	4.05	69	8.04	1.4	2.52	5.19	5.1	339	2	1	2	2
2706	zfg02706	1	41	82.2	31.6	50.6	1.6	144	92	220	110	1.8	8.5	3.3	5.2	3.59	66	6.61	4.46	1.09	4.2	4.9	678	1	1	1	1
2707	zfg02707	2	31	78.8	29.7	49.1	1.7	19	18	13	46	0.8	13.9	4.5	9.4	4.16	55	6.2	1.59	1.76	4.15	5.03	310	2	1	2	2
2708	zfg02708	1	47	74.3	25.3	49	1.9	23	28	93	68	3	7	2.6	4.4	4.08	79	6.03	2.9	1.02	3.88	4.86	467	2	1	1	1
2711	zfg02711	2	36	75	27.6	47.4	1.7	11	17	12	63	0.8	5.9	3	2.9	6.06	58	3.83	0.74	1.35	2.29	4.98	310	2	2	2	2
2712	zfg02712	2	56	78.2	31.1	47.1	1.5	22	29	14	69	2.9	9.9	4.4	5.5	5.61	72	5.67	0.73	2.36	3.3	4.38	257	2	2	2	2
2713	zfg02713	2	60	76.9	30.5	46.4	1.5	16	19	16	102	1.7	9	3.5	5.5	5.18	72	11.29	0.98	1.52	8.84	5.65	259	2	1	2	2
2714	zfg02714	2	56	77	30.1	46.9	1.6	28	44	23	71	1.6	11.3	4.4	6.9	5.8	57	6.52	2.2	1.43	4.27	5.19	260	2	1	1	1
2718	zfg02718	1	44	74	29.6	44.4	1.5	22	23	66	61	6.8	4.2	2.6	1.6	6.33	68	4.93	1.04	1.71	2.87	4.84	311	2	2	1	2
2721	zfg02721	1	27	73.8	26.3	47.5	1.8	23	22	17	57	2.4	12.6	5.4	7.2	7.12	90	4.39	0.68	1.59	2.73	4.74	261	2	2	2	2
2722	zfg02722	2	27	77.1	31.6	45.5	1.4	9	12	8	63	1.5	31.1	9.3	21.8	3.54	66	4.26	0.98	1.58	2.57	4.45	270	2	2	1	2
2723	zfg02723	1	37	72.1	27.2	44.9	1.7	26	21	23	105	2.2	4.5	2.3	2.2	3.24	96	4.23	1.5	1.24	2.31	5.65	366	2	2	2	2
2724	zfg02724	1	33	72.9	25.5	47.4	1.9	10	20	13	93	1.6	22.4	7.8	14.6	4.12	76	4.68	0.88	1.34	3.06	4.21	399	2	2	1	2
2725	zfg02725	1	26	73.9	26.9	47	1.7	10	14	9	56	2.4	16	5.5	10.5	4.13	74	4.59	2.11	1.31	2.85	4.2	375	2	2	2	2
2726	zfg02726	1	36	80.9	33.3	47.6	1.4	9	13	16	87	3.1	13	5.4	7.6	3.98	72	4.77	1.11	1.43	3.02	4.2	338	2	2	2	2
2727	zfg02727	1	35	74.9	29.4	45.5	1.5	15	16	14	65	2.5	18.7	6.5	12.2	3.84	93	4.19	1.46	1.05	2.81	3.97	295	2	2	1	2
2728	zfg02728	1	28	74.9	27.7	47.2	1.7	11	9	25	74	1.8	11	4.2	6.8	3.65	76	5.58	1.56	1.49	3.84	5.41	373	1	2	2	2
2729	zfg02729	2	28	75.7	28.9	46.8	1.6	8	13	12	38	1.7	7.5	3.5	4	3.25	45	4.99	0.63	1.86	3.13	4.78	113	2	2	2	2
2730	zfg02730	2	25	73.3	27.4	45.9	1.7	13	13	20	55	1.1	10.5	4.7	5.8	4.72	63	3.95	0.58	1.75	2.11	4.49	297	2	2	2	2
2731	zfg02731	1	29	70.5	23.5	47	2	11	15	19	76	5.9	12.6	5.1	7.5	6.63	91	4.85	1.59	1.79	2.59	4.36	385	2	2	2	2
2732	zfg02732	1	31	76.6	28.6	48	1.7	9	17	14	71	2.1	18	6	12	5.39	76	5.49	1.16	1.47	3.79	4.54	386	2	2	1	2
2733	zfg02733	1	33	78.7	29.3	49.4	1.7	21	13	37	118	3	11.4	4.3	7.1	4.9	84	4.84	1.13	1.08	3.26	5.03	353	1	2	2	2
2734	zfg02734	2	28	75	30.4	44.6	1.5	10	14	10	41	4.7	5.8	2.4	3.4	4.99	69	5.45	0.94	1.58	3.62	4.73	278	2	2	2	2
2735	zfg02735	1	45	78.6	34.8	43.8	1.3	31	27	104	116	1.4	18.7	6.6	12.1	4.28	72	4.2	4.25	1.06	1.86	4.55	451	2	1	1	1
2736	zfg02736	1	28	80.5	31.6	48.9	1.5	41	20	125	78	2.3	10.7	4.8	5.9	3.28	80	5.16	3.14	1.02	3.22	4.77	517	2	1	1	1
2737	zfg02737	1	50	70.6	26	44.6	1.7	19	16	28	81	1.9	12	4.9	7.1	5.01	91	3.55	0.97	1.38	1.99	4.9	289	2	2	2	2
2738	zfg02738	2	41	83.3	34.5	48.8	1.4	5	14	8	69	2	9.1	3.9	5.2	3.67	63	4.5	1.52	1.17	2.8	5.14	212	2	2	2	2
2739	zfg02739	2	52	76.2	30	46.2	1.5	24	20	47	77	4.5	12	4.7	7.3	6.25	77	6.46	1.27	1.59	4.52	5.72	355	1	1	2	2
2741	zfg02741	1	81	73.6	29.7	43.9	1.5	17	24	71	50	11.9	8.8	4.4	4.4	4.25	112	5.75	2.46	1.55	3.4	5.13	337	2	1	1	1
2742	zfg02742	1	43	72	26.4	45.6	1.7	17	19	43	65	2.1	26.6	8.3	18.3	3.68	88	4.75	2.05	1.32	2.96	5.04	329	2	2	1	2
2743	zfg02743	2	38	77.2	29.5	47.7	1.6	11	15	19	59	0.6	16.6	6	10.6	3.61	57	5.24	1.23	1.27	3.64	4.93	267	2	2	2	2
2744	zfg02744	2	31	82.4	33.4	49	1.5	21	21	16	57	1.5	4.5	2.6	1.9	5.03	66	4.59	2.11	1.35	2.7	4.69	321	2	2	2	2
2745	zfg02745	2	56	78	32.9	45.1	1.4	19	23	16	96	1.2	13.6	6	7.6	4.45	82	4.2	0.96	1.58	2.42	4.83	351	2	2	2	2
2751	zfg02751	2	64	73.3	30.1	43.2	1.4	19	18	79	98	6.3	9.6	3.7	5.9	4.89	67	6.63	3.89	1.23	4.3	4.17	299	1	1	1	1
2752	zfg02752	2	58	81.6	35.7	45.9	1.3	28	24	27	115	2.4	10.6	4.3	6.3	5.45	69	6.09	2.29	1.57	3.98	7.13	376	1	1	2	2
2754	zfg02754	2	55	69	28.1	40.9	1.5	16	18	16	53	1.6	18.1	6.2	11.9	7.06	63	4.9	2.05	1.5	2.88	5.31	211	2	2	1	2
2755	zfg02755	2	54	80.1	34.1	46	1.3	13	17	10	64	3.8	10	4.2	5.8	4.24	52	5.77	0.72	1.93	3.71	4.57	235	2	2	2	2
2757	zfg02757	1	47	77.4	31	46.4	1.5	23	22	18	88	3.6	23.1	7.2	15.9	4.32	83	5.35	1.04	1.69	3.59	5.47	344	2	2	1	2
2760	zfg02760	2	62	74.8	30	44.8	1.5	13	17	29	76	0.7	14.3	5.3	9	4.27	67	6.51	1.27	2.13	3.93	5.68	215	2	1	2	2
2761	zfg02761	2	55	78	30.6	47.4	1.5	17	21	14	82	0.8	12.2	4.7	7.5	6.93	67	5.93	1.09	1.79	3.86	4.91	195	2	2	2	2
2765	zfg02765	1	41	82.7	34.9	47.8	1.4	21	20	34	122	1	14.3	4.9	9.4	3.27	79	5.09	4.28	1.01	2.83	4.89	379	1	1	2	2
2767	zfg02767	1	56	79.7	33.1	46.6	1.4	33	21	32	93	2.9	8.9	3.4	5.5	4.88	87	4.61	3.79	0.91	2.41	5.16	433	1	1	2	2
2768	zfg02768	1	51	74.1	27.8	46.3	1.7	16	15	27	77	1.6	5.1	2.2	2.9	3.14	106	5.68	2.01	1.18	3.68	4.82	254	2	2	2	2
2770	zfg02770	1	43	77.1	26.3	50.8	1.9	21	28	12	55	1.4	13.3	4.9	8.4	4.97	101	4.25	1.99	1.06	2.41	5.15	390	2	2	2	2
2771	zfg02771	1	41	79.8	34	45.8	1.3	43	24	113	92	3.1	19.9	6.7	13.2	5.33	85	4.52	1.93	1.5	2.09	4.28	603	2	2	1	2
2772	zfg02772	1	48	75.6	27.1	48.5	1.8	27	22	18	69	1.2	14.1	5.1	9	5.71	113	5.37	1.16	1.17	3.98	4.77	564	2	2	2	2
2773	zfg02773	1	40	74.6	26.3	48.3	1.8	43	27	57	70	2.9	14	5.3	8.7	6.45	96	5.36	1.79	1.42	3.43	4.43	530	1	2	2	2
2774	zfg02774	1	44	82.4	31.2	51.2	1.6	32	25	28	64	3.1	29.5	9.5	20	5.64	81	4.77	1.03	1.8	2.63	4.46	376	1	2	1	2
2775	zfg02775	1	40	77.3	29.2	48.1	1.6	16	16	39	59	3	7.6	3.5	4.1	4.92	85	6.44	10.98	0.9	1.36	4.97	563	2	1	2	2
2776	zfg02776	1	45	74.5	25.1	49.4	2	13	23	11	60	4.6	13.9	5.1	8.8	7.87	92	4.34	0.83	1.45	2.71	4.24	366	2	2	2	2
2777	zfg02777	1	43	74.8	28.1	46.7	1.7	13	17	24	71	2.3	17.3	4.8	12.5	5.07	99	5.08	1.75	1.1	3.52	4.49	362	2	2	1	2
2778	zfg02778	1	40	81.9	30.4	51.5	1.7	21	22	41	114	2.8	14.4	4.3	10.1	5.85	82	4.95	2.29	1.03	3.17	5.36	449	2	1	2	2
2779	zfg02779	1	41	72.4	24.9	47.5	1.9	30	18	125	78	5.2	17.2	5.7	11.5	5.31	114	5.05	6.1	1.15	1.65	4.56	346	1	1	1	1
2780	zfg02780	1	42	75.2	27.7	47.5	1.7	28	23	32	70	9.3	8.3	3.8	4.5	8.01	82	3.61	2.43	1.05	1.77	4.92	437	2	1	2	2
2781	zfg02781	1	40	77.9	28.3	49.6	1.8	26	28	28	85	0.9	11.5	4.1	7.4	4.83	94	5.56	1.24	1.36	3.76	4.22	493	2	2	2	2
2782	zfg02782	1	46	74.5	26.6	47.9	1.8	16	30	20	77	1.3	15.1	5.3	9.8	7.76	97	5.45	0.87	1.52	3.78	5.45	264	2	2	2	2
2783	zfg02783	1	44	67.2	21.8	45.4	2.1	8	13	33	76	3.6	12.2	4	8.2	4.7	114	4.97	5.44	0.94	2.31	4.33	417	1	1	2	2
2784	zfg02784	1	42	70.3	24.5	45.8	1.9	9	15	24	60	2.5	12.3	4.4	7.9	4.24	94	4.28	1.06	0.97	3.08	4.93	370	2	1	2	2
2785	zfg02785	1	43	68.4	21.6	46.8	2.2	27	19	29	88	2	20.5	8	12.5	3.99	87	4.46	1	1.24	2.9	4.26	405	2	2	1	2
2786	zfg02786	1	44	77.8	29.3	48.5	1.7	24	19	85	120	0.8	15	4.9	10.1	4.39	74	5.24	3.17	0.71	3.34	5.8	453	1	1	1	1
2787	zfg02787	1	25	80.6	31.7	48.9	1.5	20	16	37	87	2.6	7	3.4	3.6	4.67	96	4.32	1.51	1.29	2.73	4.65	570	2	2	2	2
2788	zfg02788	1	27	78.2	29.4	48.8	1.7	14	16	19	61	7.6	24.8	7.7	17.1	3.93	83	4.49	1.14	1.33	2.78	4.44	449	2	2	1	2
2789	zfg02789	1	27	73.5	24	49.5	2.1	18	22	34	73	6	9.4	3.7	5.7	4.75	92	3.95	3.55	0.74	2.13	4.8	371	2	1	2	2
2790	zfg02790	1	38	79.8	31	48.8	1.6	31	30	33	82	1	8.7	3.5	5.2	6.06	94	6.32	2.43	1.51	4.17	4.97	579	2	1	2	2
2791	zfg02791	1	24	78.6	30	48.6	1.6	30	22	107	60	1.8	36.1	9.8	26.3	4.14	86	4.89	2.62	0.85	3.4	4.35	402	1	1	1	1
2792	zfg02792	1	34	80.8	30.7	50.1	1.6	24	23	30	67	3.9	12.5	5.5	7	6.17	85	3.69	1.17	1.46	1.92	4.55	377	2	2	2	2
2793	zfg02793	1	25	72.3	26.2	46.1	1.8	41	25	82	89	12.7	7.1	3.4	3.7	6.92	82	5.28	2.28	1.12	3.56	4.74	422	1	1	1	1
2794	zfg02794	1	30	76.9	25.8	51.1	2	28	21	43	68	14.3	15.1	4.7	10.4	4.9	88	5.66	7.47	0.96	1.57	4.74	592	1	1	2	2
2795	zfg02795	1	30	75	28.3	46.7	1.7	23	17	34	66	1.3	9.8	3.8	6	3.56	94	5.33	2.39	0.69	3.65	4.44	318	2	1	2	2
2796	zfg02796	1	36	73.2	25.3	47.9	1.9	25	19	21	64	6	15.4	5.7	9.7	4.45	88	3.94	1.34	1.15	2.36	4.48	429	2	2	2	2
2797	zfg02797	1	25	73.9	24.9	49	2	14	15	17	52	1.5	26.7	9.4	17.3	4.08	86	5.23	0.71	2.1	3.06	4.73	391	2	2	1	2
2798	zfg02798	1	27	82	34.2	47.8	1.4	15	35	30	75	4.1	15.7	5.5	10.2	3.58	65	5	0.83	1.74	3.13	4.57	366	2	2	2	2
2799	zfg02799	1	35	75.3	27.5	47.8	1.7	41	26	94	54	3.6	9.2	3.8	5.4	4.55	101	6.04	1.35	1.51	4.07	4.58	406	2	2	1	2
2800	zfg02800	1	34	75.4	25	50.4	2	17	15	16	74	1.9	13.1	3.9	9.2	6.58	105	6.19	3.38	0.98	3.9	4.84	495	1	1	2	2
2801	zfg02801	1	39	72.4	24.8	47.6	1.9	30	21	41	74	2.1	12.4	4.2	8.2	5.47	82	3.98	3.18	0.85	2.01	4.75	583	1	1	2	2
2802	zfg02802	1	30	76.7	31	45.7	1.5	51	28	32	81	2.6	11	4.8	6.2	4.74	92	3.68	1.31	0.81	2.52	5.05	311	1	1	1	1
2803	zfg02803	1	28	76.8	31.2	45.6	1.5	23	25	20	74	2.7	10.5	4.3	6.2	6.7	85	4.03	1.84	0.96	2.47	5.15	327	2	1	2	2
2804	zfg02804	1	37	76.7	29.3	47.4	1.6	33	19	34	53	3.8	23.4	7	16.4	4.86	115	4.43	1.38	0.97	3.15	4.99	504	1	1	1	1
2805	zfg02805	1	27	74	29.1	44.9	1.5	31	24	55	61	7.5	7.8	3.8	4	4.65	82	4.16	1.41	1.2	2.56	4.66	470	2	2	2	2
2806	zfg02806	1	32	74.3	25.4	48.9	1.9	22	18	40	73	3.8	14	6.3	7.7	5.88	80	4.54	1.26	1.37	2.81	4.69	504	2	2	2	2
2807	zfg02807	1	33	78.4	30.7	47.7	1.6	42	23	68	77	8.7	4.4	3.2	1.2	7.21	93	4.79	6.14	0.72	2.46	4.31	502	1	1	1	1
2808	zfg02808	1	40	68.7	21.8	46.9	2.2	25	20	110	95	1.6	16.3	5.5	10.8	5.93	88	5.18	2.08	1.09	3.29	4.81	342	2	2	1	2
2809	zfg02809	1	23	79	30.8	48.2	1.6	30	23	68	66	1.9	12.9	5.1	7.8	3.88	84	4.56	2.58	0.95	3.01	4.71	503	1	1	1	1
2810	zfg02810	1	33	78.9	30.7	48.2	1.6	41	31	54	64	2	11.6	4.4	7.2	7.76	94	5.41	2.56	1.03	3.38	5.18	369	1	1	2	2
2811	zfg02811	1	34	70.2	21.9	48.3	2.2	59	33	45	123	6.8	12.8	4.8	8	5.35	82	4.95	3.14	0.88	3.17	10.91	434	1	1	1	1
2812	zfg02812	1	28	70.5	26.1	44.4	1.7	26	22	33	67	5.8	16.2	5.4	10.8	5.4	95	5.96	1.38	1.13	4.37	4.61	273	2	1	2	2
2813	zfg02813	1	31	74.8	27.6	47.2	1.7	51	26	97	54	1	14.4	4.7	9.7	4.89	83	4.57	3.49	1.06	2.64	4.09	412	2	1	1	1
2814	zfg02814	1	34	73	28	45	1.6	69	59	336	122	9.8	13	4.5	8.5	5.36	104	5.08	2.13	1.18	3.29	4.59	458	2	2	1	2
2815	zfg02815	1	38	69.6	22.6	47	2.1	33	23	20	85	1.5	6.9	3.1	3.8	5.82	87	5.04	3.96	0.82	3.01	4.73	415	1	1	2	2
2816	zfg02816	1	25	76	27.2	48.8	1.8	15	20	18	64	2.2	10.8	4.5	6.3	4.95	86	4.89	1.1	1.87	2.79	4.18	342	2	2	2	2
2817	zfg02817	1	31	77.8	28.5	49.3	1.7	30	23	22	75	4.2	7	2.8	4.2	5.54	90	4.99	2.3	1.15	3.13	4.8	551	1	1	2	2
2818	zfg02818	1	30	74	26.3	47.7	1.8	22	20	48	87	2.6	7.5	3.3	4.2	4.77	89	4.07	1.39	1.12	2.81	4.66	454	1	2	2	2
2819	zfg02819	1	37	73.3	25.4	47.9	1.9	29	28	22	91	0.9	16.6	5.7	10.9	3.75	76	4.79	0.75	1.21	3.28	5.02	356	1	2	2	2
2820	zfg02820	1	38	71	25.7	45.3	1.8	38	18	48	121	2.1	13.5	5.2	8.3	5.17	94	4.98	1.23	1.09	3.35	4.2	395	1	2	2	2
2821	zfg02821	1	33	79.6	32.4	47.2	1.5	15	12	72	78	1.2	15.2	6.8	8.4	4.64	83	8.18	25.26	0.54	1.02	7.87	370	1	1	1	1
2822	zfg02822	1	27	70.8	23.6	47.2	2	12	13	15	44	1	19.2	6.6	12.6	3.93	95	3.5	1.19	1	2.11	4.62	488	2	1	1	1
2823	zfg02823	1	31	73.4	24.4	49	2	25	17	30	78	2.8	16.6	5	11.6	4.95	69	5.12	2.06	1.18	3.41	4.99	466	2	2	2	2
2824	zfg02824	1	24	69.3	24.1	45.2	1.9	15	17	33	68	1.3	26.9	8.2	18.7	5.27	77	5.24	1.31	1.18	3.61	4.5	277	2	2	1	2
2825	zfg02825	1	26	73.9	24.4	49.5	2	23	17	18	82	2.6	16.2	5.7	10.5	6.71	96	4.62	0.97	1.34	3.03	4.51	403	2	2	2	2
2826	zfg02826	1	40	68.3	25.1	43.2	1.7	16	28	27	60	1.5	21.2	7.3	13.9	5.11	104	4.69	1.32	2.2	2.31	5.18	316	2	2	1	2
2827	zfg02827	1	37	71.6	27.8	43.8	1.6	19	20	18	64	2.2	15.1	4.7	10.4	4.63	77	5.17	1.18	1.07	3.58	4.53	406	2	2	2	2
2828	zfg02828	1	32	75.8	30.3	45.5	1.5	11	17	23	73	1.1	16.9	5.9	11	4.07	97	3.87	1.48	1.2	2.23	4.64	409	2	2	2	2
2829	zfg02829	1	33	72	25.3	46.7	1.8	16	18	69	78	2.2	8.8	3.5	5.3	5.26	95	3.83	0.8	1.27	2.35	5.18	418	2	2	1	2
2830	zfg02830	1	27	75.7	28.8	46.9	1.6	56	41	52	120	5.1	5.8	2.7	3.1	9.17	91	4.99	1.29	1.15	3.33	4.58	461	1	2	1	2
2831	zfg02831	1	36	80.9	31.5	49.4	1.6	57	28	92	65	2.4	19.9	6.6	13.3	6.54	86	5.02	1.38	1.51	3.02	4.72	413	1	2	1	2
2832	zfg02832	1	29	78.4	29.9	48.5	1.6	16	15	17	56	4.3	16	4.8	11.2	4.38	90	4.87	1.24	1.25	3.34	4.54	316	2	2	2	2
2833	zfg02833	1	37	71.8	27.5	44.3	1.6	27	17	54	76	1.6	12.4	4.4	8	4.96	100	4.85	2.51	0.99	3.03	4.88	518	1	1	2	2
2834	zfg02834	1	26	79.9	31	48.9	1.6	32	28	38	95	7.4	4.9	2.6	2.3	5.05	88	5.4	2.04	1.14	3.64	5.28	383	2	2	2	2
2835	zfg02835	1	24	78.1	32.2	45.9	1.4	23	19	17	81	1.3	20	7.2	12.8	6.07	82	4.56	0.89	1.33	2.91	5.02	543	2	2	1	2
2836	zfg02836	1	25	81.5	33.3	48.2	1.4	34	22	60	57	10.9	10.6	3.9	6.7	5.47	98	5.1	1.77	1.13	3.42	4.96	444	1	2	1	2
2837	zfg02837	1	25	73.2	23.2	50	2.2	38	20	39	67	3.7	9.6	4	5.6	6.13	87	3.99	2	0.92	2.5	5.48	401	1	1	2	2
2838	zfg02838	1	39	72.8	24.1	48.7	2	39	22	124	113	2.3	18.3	7.2	11.1	4.71	73	4.23	2.15	1.2	2.44	5.55	355	1	2	1	2
2839	zfg02839	1	26	81.5	32.4	49.1	1.5	12	15	15	51	3.1	22.1	8	14.1	5.67	90	4.73	1.05	1.86	2.66	4.52	333	2	2	1	2
2840	zfg02840	1	38	74.2	26.5	47.7	1.8	15	18	13	69	2.9	13.1	4.6	8.5	3.89	87	4.62	1.58	1.29	3	5.29	414	2	2	2	2
2841	zfg02841	1	35	74.1	27	47.1	1.7	14	19	14	67	6.3	18	6.7	11.3	6.34	86	4.9	0.63	1.98	2.73	4.75	373	2	2	1	2
2842	zfg02842	1	27	78.6	29.2	49.4	1.7	35	21	42	65	2.5	14.5	5	9.5	5.22	75	4.61	1.58	1.01	3.11	4.52	419	2	1	2	2
2843	zfg02843	1	37	70.4	21.6	48.8	2.3	41	26	44	114	2.1	17.7	5.5	12.2	5.03	75	4.4	2.06	0.75	2.97	4.31	378	1	1	1	1
2844	zfg02844	1	35	70.5	24.8	45.7	1.8	123	60	146	119	1.8	12.4	4.7	7.7	3.66	71	4.48	1.07	1.49	2.66	4.84	413	2	2	1	2
2845	zfg02845	1	26	78.5	31.5	47	1.5	17	17	25	73	3.2	9.9	4.4	5.5	7.76	95	5.87	2.24	0.96	3.87	4.55	411	1	1	2	2
2846	zfg02846	1	40	84.7	34.7	50	1.4	19	23	25	57	5.6	11.7	4	7.7	4.31	76	6.02	2.14	1.09	3.95	4.96	546	2	2	2	2
2847	zfg02847	1	39	74.7	25.9	48.8	1.9	16	20	19	64	2.2	19.5	7.5	12	8.53	118	4.91	0.55	2.01	2.86	4.78	368	2	2	1	2
2848	zfg02848	1	40	78.2	27.8	50.4	1.8	23	20	24	66	1.8	8.7	4.3	4.4	3.95	86	4.03	7.56	0.7	1.43	4.23	359	2	1	2	2
2849	zfg02849	1	33	70.3	23.4	46.9	2	19	19	11	59	3.2	23	8.3	14.7	7.02	85	5.29	0.89	1.55	3.54	4.29	292	2	2	1	2
2850	zfg02850	1	35	71.7	24.7	47	1.9	31	29	208	156	3.2	15.6	7.3	8.3	4.89	76	3.72	1.66	1.15	2.11	4.72	283	2	2	1	2
2851	zfg02851	1	35	78.9	30.5	48.4	1.6	11	17	29	67	2	11.3	4.4	6.9	6.25	77	6.45	0.75	1.73	4.46	4.95	346	2	1	2	2
2852	zfg02852	1	27	78.6	28.1	50.5	1.8	10	12	21	77	1	6.4	3.7	2.7	4.21	83	3.43	0.91	1.22	1.88	5.21	291	2	2	2	2
2853	zfg02853	1	25	74.2	25.9	48.3	1.9	14	19	20	59	4.2	16.6	5.3	11.3	4.13	82	4.18	1.79	0.99	2.71	4.54	398	2	1	2	2
2854	zfg02854	1	26	81.6	30.4	51.2	1.7	25	25	16	38	1.8	29.7	10.9	18.8	8.69	93	2.99	0.35	1.59	1.37	4.26	511	2	2	1	2
2855	zfg02855	1	27	76.9	25.9	51	2	20	25	20	61	7.6	16	6	10	5.26	99	4.24	0.69	1.34	2.6	4.81	306	2	2	2	2
2856	zfg02856	1	26	68.9	22	46.9	2.1	31	19	52	63	2.8	12	4.4	7.6	6.16	82	5.23	2.84	1.11	3.26	4.87	431	1	1	2	2
2857	zfg02857	1	29	75.9	30	45.9	1.5	19	15	31	75	6.5	16.2	5.1	11.1	7.84	82	5.17	1.73	1.04	3.53	4.59	502	2	2	2	2
2858	zfg02858	1	27	79.6	28.5	51.1	1.8	31	21	25	60	3.2	18.5	6.7	11.8	4.26	90	4.15	1.07	1.56	2.31	4.38	355	2	2	1	2
2859	zfg02859	1	24	79.3	29.6	49.7	1.7	23	18	53	75	2.2	29.3	10.5	18.8	5.98	92	3.23	1.61	1.35	1.53	4.2	355	2	2	1	2
2860	zfg02860	1	32	69	24.3	44.7	1.8	11	18	18	65	3.4	16.6	6.7	9.9	3.39	77	3.81	0.62	1.52	2.22	5.14	361	2	2	2	2
2861	zfg02861	1	29	78.5	29.9	48.6	1.6	13	26	18	81	0.6	11.4	4.6	6.8	5.55	100	3.51	0.91	1.19	1.95	4.25	410	2	2	2	2
2862	zfg02862	1	34	73.1	25.8	47.3	1.8	27	21	66	43	2.1	11.9	4	7.9	5.46	111	5.15	2.88	0.95	3.22	4.7	469	1	1	1	1
2863	zfg02863	1	40	73.8	25.6	48.2	1.9	16	18	26	68	2.5	17.8	5.4	12.4	6.18	101	4.95	1.4	1.46	3.14	4.43	384	2	2	1	2
2864	zfg02864	1	26	75.1	26.6	48.5	1.8	13	16	24	85	3.4	10.4	3.6	6.8	5.98	100	5.4	1.29	1.42	3.67	4.79	365	2	2	2	2
2865	zfg02865	1	26	76.7	23.9	52.8	2.2	18	20	25	75	4.3	23.8	6.6	17.2	5.37	72	5.08	1.72	1.35	3.37	4.72	403	2	2	1	2
2866	zfg02866	1	26	75.3	25.8	49.5	1.9	45	27	135	84	3.7	8.8	3.7	5.1	5.53	85	6.24	3.47	1.31	3.88	4.33	482	1	1	1	1
2867	zfg02867	1	26	83.5	29.1	54.4	1.9	26	27	37	83	3	16.9	6.2	10.7	4.57	84	3.94	0.83	1.97	1.89	4.97	353	2	2	2	2
2868	zfg02868	1	30	71.9	22.9	49	2.1	29	24	39	75	4.2	18.6	6.3	12.3	4.74	78	3.35	1.91	1.23	1.69	4.43	318	2	2	1	2
2869	zfg02869	1	27	73.6	25.8	47.8	1.9	22	17	32	102	2.4	16.2	5.8	10.4	5.52	85	4.72	1.42	1.29	3.1	4.32	397	2	2	2	2
2870	zfg02870	1	23	76.4	28.4	48	1.7	36	21	51	88	4.8	6	3.1	2.9	5.04	85	4	0.86	1.07	2.71	4.34	405	2	2	2	2
2871	zfg02871	1	28	78.2	28	50.2	1.8	12	18	15	95	4.3	10.6	4.1	6.5	4.46	98	3.9	0.92	1.5	2.19	4.43	317	2	2	2	2
2872	zfg02872	1	26	81.1	27.5	53.6	1.9	20	21	51	104	14.8	23.6	8.5	15.1	3.82	97	4.32	0.65	2.13	2.06	4.14	348	2	2	1	2
2873	zfg02873	1	26	81.6	29.3	52.3	1.8	18	22	18	91	1.2	20.1	6.2	13.9	7.26	100	5.14	0.7	1.37	3.54	4	479	2	2	1	2
2874	zfg02874	1	30	80.9	32.7	48.2	1.5	10	17	14	42	1.4	18.2	6.1	12.1	6.19	95	5.32	1.06	1.31	3.77	4.61	330	2	2	1	2
2875	zfg02875	1	26	70.4	23.1	47.3	2	19	18	33	46	3.3	24.8	8.9	15.9	5.06	82	4.55	1.03	1.44	2.87	4.35	411	2	2	1	2
2876	zfg02876	1	37	81.9	33.8	48.1	1.4	114	58	95	68	5.1	17.8	6	11.8	3.8	80	5.09	5.08	0.94	2.57	5.84	478	1	1	1	1
2877	zfg02877	1	27	72	25.3	46.7	1.8	33	32	25	83	2.1	8.5	3.6	4.9	2.92	98	4	0.76	0.98	2.78	4.65	447	2	1	2	2
2878	zfg02878	1	28	88.1	35.2	52.9	1.5	26	20	58	119	2.4	24.7	7.9	16.8	7.09	85	4.48	1.44	1.29	2.78	4.58	522	2	2	1	2
2879	zfg02879	1	39	72.7	25.8	46.9	1.8	23	30	84	61	7	13.8	5.6	8.2	3.06	80	4.14	2.74	1.26	2.19	4.85	410	1	1	1	1
2880	zfg02880	1	39	80.9	31.4	49.5	1.6	34	39	71	79	3.7	27	10.1	16.9	4.93	96	5.11	1.75	2.19	2.51	4.37	450	2	2	1	2
2881	zfg02881	1	34	78.8	31.8	47	1.5	29	23	71	64	1.3	9	3.2	5.8	6.7	96	5.87	3.77	1.11	3.69	4.59	439	2	1	1	1
2882	zfg02882	1	25	83.3	31.8	51.5	1.6	9	13	33	62	2.3	22.8	7.7	15.1	6.41	87	4.42	0.93	1.45	2.58	4.12	495	2	2	1	2
2883	zfg02883	1	27	78.4	30.1	48.3	1.6	31	19	27	116	2.7	9.1	4.2	4.9	5.61	87	3.26	1.36	0.83	2	5.25	537	2	1	2	2
2884	zfg02884	1	24	72.5	25.3	47.2	1.9	13	17	30	80	2.6	5.4	3.5	1.9	3.45	79	4.13	5.05	0.78	2.37	3.39	400	2	1	2	2
2885	zfg02885	1	28	80.9	31.6	49.3	1.6	15	19	20	76	2.8	27	9.5	17.5	5.83	95	4.19	0.97	1.39	2.7	4.03	409	2	2	1	2
2886	zfg02886	1	27	76.9	28.7	48.2	1.7	10	20	10	87	2.4	26.5	8.8	17.7	4.23	80	3.4	0.99	1.13	2.03	3.91	379	2	2	1	2
2887	zfg02887	1	24	77.8	28.8	49	1.7	25	22	28	83	8.3	3.2	2.5	0.7	4.6	83	5.66	5.22	0.9	3.29	4.74	406	2	1	2	2
2888	zfg02888	1	27	82.4	32.9	49.5	1.5	16	14	23	81	1.3	13.5	5	8.5	4.69	100	4.51	0.95	1.16	3.08	4.69	426	2	2	2	2
2889	zfg02889	1	38	80.4	32	48.4	1.5	31	26	73	81	4	14.3	4.8	9.5	5.22	68	5.97	1.81	1.37	4.21	4.53	88	2	1	1	1
2890	zfg02890	1	30	71.1	24.6	46.5	1.9	13	14	19	45	6.1	5.5	3	2.5	5.51	83	4.55	1.86	1.2	2.91	4.67	323	2	2	2	2
2891	zfg02891	1	30	71.7	24.4	47.3	1.9	36	24	34	85	1.7	16.3	5.7	10.6	6.27	75	4.32	1.59	1.06	2.79	4.37	435	1	2	2	2
2892	zfg02892	1	29	72.3	26.6	45.7	1.7	15	22	14	97	5.4	11.4	5.3	6.1	4.82	85	4.01	4.12	1.07	1.94	4.53	387	2	1	2	2
2893	zfg02893	1	35	67.4	22	45.4	2.1	30	28	18	125	1.9	12.8	4.9	7.9	3.61	84	4.44	0.96	1.24	2.97	4.63	312	2	2	2	2
2894	zfg02894	1	40	71.1	24.6	46.5	1.9	15	17	21	70	3.9	21.9	6.6	15.3	4.29	86	3.09	1.19	0.79	1.91	4.19	425	2	1	1	1
2895	zfg02895	1	28	76.1	27.7	48.4	1.7	16	18	11	80	2.5	11	3.7	7.3	4.25	106	4.22	0.96	1.01	2.91	4.31	321	2	1	2	2
2896	zfg02896	1	38	83.8	32.5	51.3	1.6	23	20	22	92	2	23.6	7.2	16.4	5.21	82	4.32	2.24	1.18	2.52	4.97	336	2	2	1	2
2897	zfg02897	1	25	75.4	24.1	51.3	2.1	11	16	39	99	2.6	11.2	4.8	6.4	4.33	70	3.56	0.67	1.29	2.18	4.58	345	2	2	2	2
2898	zfg02898	1	35	73.8	25.2	48.6	1.9	10	12	15	83	2.1	7.1	3.3	3.8	2.55	86	3.24	0.84	1.09	1.78	4.33	337	2	2	2	2
2899	zfg02899	1	24	75.3	26.4	48.9	1.9	23	16	150	47	2.6	4.8	3.5	1.3	4.76	95	4.96	5.72	1.06	2.63	4.46	539	2	1	1	1
2900	zfg02900	1	27	75	27.3	47.7	1.7	42	23	97	82	6.7	7.7	3.2	4.5	4.64	77	5.64	2.78	1.16	3.57	4.97	585	2	1	1	1
2901	zfg02901	1	25	67.2	19.8	47.4	2.4	20	25	87	68	10.7	5.1	3.1	2	7.23	100	4.69	3.99	1.28	1.87	3.99	409	2	1	1	1
2902	zfg02902	1	31	74.6	23.7	50.9	2.1	25	22	27	78	5.1	16.7	5.4	11.3	4.62	82	5.43	1.6	1.57	3.46	5.13	355	2	2	2	2
2903	zfg02903	1	28	73.4	27.3	46.1	1.7	44	28	32	65	1.1	20.6	5.5	15.1	3.6	93	5.04	2.56	0.87	3.46	4.65	467	1	1	1	1
2904	zfg02904	1	35	69.9	25.2	44.7	1.8	13	15	17	72	2.7	25.9	8.2	17.7	4.12	75	4.04	0.78	1.38	2.54	4.47	341	2	2	1	2
2905	zfg02905	1	36	69.4	24.3	45.1	1.9	19	20	33	39	2.6	33	12.2	20.8	4.19	89	4.44	0.73	1.99	2.32	5.08	374	2	2	1	2
2906	zfg02906	1	34	72.9	24.6	48.3	2	23	22	73	95	2.7	26.7	8.7	18	4.66	102	3.39	1.04	1.74	1.4	4.31	455	2	2	1	2
2907	zfg02907	1	29	74.7	24.8	49.9	2	31	39	86	73	0.6	18.8	5.6	13.2	7.38	94	4.92	0.85	1.54	3.09	4.56	534	2	2	1	2
2908	zfg02908	1	38	79.5	31.6	47.9	1.5	16	17	38	72	1.6	3.8	2.5	1.3	4.64	85	4.27	2.18	1.36	2.21	4.22	335	1	2	2	2
2909	zfg02909	1	38	70.4	23.7	46.7	2	24	17	63	85	1.3	11.5	4.2	7.3	5.95	93	4.96	1.53	1.16	3.24	4.75	393	1	2	1	2
2910	zfg02910	1	35	76.4	25.2	51.2	2	48	26	54	66	4.6	16.6	5.8	10.8	3.78	79	5.03	2.23	1.18	3.27	4.68	487	2	2	2	2
2911	zfg02911	1	26	76.5	28.3	48.2	1.7	13	15	21	64	1.9	19.7	6.9	12.8	3.81	78	5.08	0.91	1.54	3.36	4.29	475	2	2	1	2
2912	zfg02912	1	36	69.9	22.6	47.3	2.1	23	12	44	58	1.9	12.3	4.4	7.9	3.99	81	4.65	1.56	1.11	3.05	4.93	287	2	2	2	2
2913	zfg02913	1	28	77.3	27	50.3	1.9	15	15	42	82	4.4	21.6	5.9	15.7	4.21	92	4.62	1.9	1.24	2.76	4.61	441	2	2	1	2
2914	zfg02914	1	27	72	22.7	49.3	2.2	12	18	19	47	5.6	24.9	7.6	17.3	4.31	97	3.51	0.58	1.42	2.03	4.82	434	2	2	1	2
2915	zfg02915	2	36	71.4	27.6	43.8	1.6	10	14	11	78	1.3	6.7	3	3.7	4.21	68	3.5	0.59	1.37	1.97	4.82	280	2	2	2	2
2916	zfg02916	2	29	74.5	23.5	51	2.2	7	17	6	51	3.5	10.4	4.6	5.8	5.39	65	4.04	0.49	2.12	1.85	4.26	249	2	2	2	2
2917	zfg02917	2	28	84.9	32.9	52	1.6	18	20	15	60	13.9	24.5	7.6	16.9	5.46	74	5.78	0.72	1.99	3.62	3.63	351	2	2	1	2
2918	zfg02918	2	26	71.9	24.5	47.4	1.9	10	14	12	51	3.2	10.1	3.9	6.2	4.22	70	5.41	1.02	2.14	3.01	4.34	319	2	2	2	2
2920	zfg02920	1	37	73.7	27.5	46.2	1.7	17	19	18	67	1.5	17.5	6.1	11.4	3.96	95	4.62	1.74	1.39	2.75	4.65	521	2	2	1	2
2922	zfg02922	2	41	71.2	27.3	43.9	1.6	14	19	15	50	1.9	8.4	4.1	4.3	1.67	47	5.21	1.01	1.61	3.4	5.35	168	2	2	2	2
2924	zfg02924	2	63	76.8	30.8	46	1.5	11	20	18	67	10.1	20.7	6.6	14.1	4.56	63	5.23	2.29	1.33	3.21	5.12	257	2	1	1	1
2926	zfg02926	1	68	77.8	32.2	45.6	1.4	16	18	18	87	1.8	23.1	7.4	15.7	6.14	99	3.5	2.52	0.91	1.77	6.49	400	1	1	1	1
2927	zfg02927	2	73	79.6	38.3	41.3	1.1	14	17	16	63	3.1	10.4	3.6	6.8	4.85	55	5.87	2.33	1.09	4.04	5.12	344	1	1	2	2
2928	zfg02928	2	39	78.2	31.4	46.8	1.5	10	16	11	43	0.9	11	4.7	6.3	3.97	57	3.85	0.64	1.77	2.07	4.74	234	2	2	2	2
2929	zfg02929	2	28	81.3	30	51.3	1.7	16	18	12	70	5.8	10.3	4.7	5.6	5.05	61	5.37	0.67	2.16	3.14	4.65	171	2	2	2	2
2931	zfg02931	1	55	75.6	31.1	44.5	1.4	25	17	90	64	1.8	5.7	2.3	3.4	10.36	185	6.63	2.31	1.16	4.61	5.41	499	2	1	1	1
2932	zfg02932	1	64	74.3	30.9	43.4	1.4	14	15	41	77	1.2	12.9	5.3	7.6	4.23	138	5.15	2.08	1.34	3.03	7.1	445	2	2	2	2
2940	zfg02940	2	25	83.3	35	48.3	1.4	9	15	14	72	1.8	11.9	6	5.9	5.49	69	3.94	0.47	2.11	1.67	3.9	332	2	2	2	2
2941	zfg02941	2	26	78.9	27.6	51.3	1.9	17	19	10	52	2.2	9.1	4	5.1	3.63	49	4.82	0.54	1.78	2.84	4.53	206	2	2	2	2
2942	zfg02942	2	25	74.8	29	45.8	1.6	21	19	39	47	2.4	8.5	3.7	4.8	4.47	66	3.91	1.68	1.28	2.12	4.98	425	1	2	2	2
2943	zfg02943	2	36	76.9	27.7	49.2	1.8	23	17	17	60	3.1	32.1	8.5	23.6	4.23	60	4.9	0.7	1.58	3.1	4.83	237	2	2	1	2
2944	zfg02944	2	32	72.7	27.5	45.2	1.6	10	13	9	52	1.6	19	7.8	11.2	4.54	53	4.03	0.33	2.08	1.85	4.04	247	2	2	1	2
2945	zfg02945	2	34	76.8	30.9	45.9	1.5	11	13	10	49	6.4	4.7	3	1.7	7.46	74	4.26	1.29	1.66	2.28	4.38	235	2	2	2	2
[truncated: 4,420 more rows]
